# Supplementary material for: Integrative transcriptomic analysis reveals diagnostic biomarkers for comorbidity of coronary artery disease and obstructive sleep apnea
Source: Front Cardiovasc Med. 2025 Sep 17;12:1658016. doi: 10.3389/fcvm.2025.1658016 (PMC12484168; doi:10.3389/fcvm.2025.1658016)
Supplement: Supplementary file 1 [file Datasheet1.zip › Supplemental_tables.xlsx]

## Sheet: Table S1
Supplemental table 1: RNA-sequencing data statistics of each sample from four groups.
Sample	Raw Reads	Raw Bases(G)	Raw Q20(%)	Raw Q30(%)	Raw GC(%)	Clean Reads	Clean Bases(G)	Clean Q20(%)	Clean Q30(%)	Clean GC(%)	Effective Rate(%)	Clean data%
CADOSA1	46682072	7.05	98.3	95.24	49.76	45227768	6.55	99.04	96.35	49.51	96.88	0.929078
CADOSA10	46680838	7.05	98.19	95	50.08	45115690	6.56	98.98	96.17	49.77	96.65	0.930496
CADOSA11	46669078	7.05	97.34	93.13	49.83	44176878	6.43	98.5	94.86	49.54	94.66	0.912057
CADOSA12	46679360	7.05	97.07	92.69	49.72	43945460	6.42	98.43	94.67	49.43	94.14	0.910638
CADOSA13	46688592	7.05	97.28	93.01	49.94	44207080	6.41	98.49	94.82	49.64	94.68	0.90922
CADOSA15	46676946	7.05	97.2	92.89	49.6	44039764	6.44	98.47	94.76	49.34	94.35	0.913475
CADOSA18	46712266	7.05	97.55	93.53	50.04	44406516	6.49	98.59	95.09	49.76	95.06	0.920567
CADOSA19	46668704	7.05	97.09	92.67	49.37	43895182	6.38	98.42	94.64	49.05	94.06	0.904965
CADOSA2	46708662	7.05	98.28	95.11	50	45325786	6.6	99	96.19	49.79	97.04	0.93617
CADOSA20	46684718	7.05	97.4	93.25	49.49	44301944	6.44	98.53	94.95	49.2	94.9	0.913475
CADOSA21	46698948	7.05	97.45	93.29	49.93	44330986	6.45	98.54	94.92	49.65	94.93	0.914894
CADOSA22	46688668	7.05	97.27	93.1	50.03	44293182	6.35	98.54	94.96	49.63	94.87	0.900709
CADOSA23	46673280	7.05	97.34	93.13	50.14	44136056	6.38	98.51	94.88	49.8	94.56	0.904965
CADOSA26	46705854	7.05	97.49	93.39	49.6	44444764	6.46	98.57	94.99	49.35	95.16	0.916312
CADOSA3	46699088	7.05	98.05	94.68	50.32	45022572	6.56	98.91	95.96	50.04	96.41	0.930496
CADOSA30	46707894	7.05	98.03	94.6	50.09	44986858	6.5	98.89	95.9	49.74	96.32	0.921986
CADOSA31	46675048	7.05	98.26	95.09	50.15	45208024	6.63	98.99	96.17	49.92	96.86	0.940426
CADOSA32	46700460	7.05	98.11	94.78	49.75	45053474	6.55	98.91	95.96	49.4	96.47	0.929078
CADOSA4	46673614	7.05	98.26	95.11	49.88	45157756	6.58	99	96.21	49.58	96.75	0.933333
CADOSA5	46705516	7.05	98.11	94.8	50.02	45033322	6.54	98.92	96.01	49.71	96.42	0.92766
CADOSA6	46701484	7.05	98.24	95.05	49.75	45195402	6.6	98.97	96.13	49.49	96.78	0.93617
CADOSA7	46673838	7.05	97.76	94.3	49.82	44856450	6.47	98.87	95.85	49.39	96.11	0.91773
CADOSA8	46710758	7.05	98.02	94.72	51.84	41328940	5.95	98.95	96.1	49.55	88.48	0.843972
CADOSA9	46694714	7.05	98.22	95.04	49.8	45143852	6.56	98.98	96.17	49.48	96.68	0.930496
CADnonOSA11	46676218	7.05	98.22	95.08	49.65	45115176	6.58	99.01	96.24	49.36	96.66	0.933333
CADnonOSA12	46713002	7.05	98.15	94.87	50.11	45158300	6.55	98.94	96.06	49.84	96.67	0.929078
CADnonOSA15	46681672	7.05	97.05	92.55	49.71	43840198	6.35	98.38	94.54	49.35	93.91	0.900709
CADnonOSA16	46686852	7.05	97.01	92.54	49.69	43757862	6.33	98.39	94.57	49.33	93.73	0.897872
CADnonOSA17	46687154	7.05	97.52	93.47	49.44	44436590	6.5	98.57	95.05	49.26	95.18	0.921986
CADnonOSA19	46709000	7.05	97.26	93	49.97	44191392	6.43	98.5	94.81	49.7	94.61	0.912057
CADnonOSA2	46671588	7.05	97.88	94.46	50.13	44997932	6.46	98.89	95.92	49.78	96.41	0.916312
CADnonOSA21	36044402	5.44	96.93	92.5	50.55	32447168	4.73	98.45	94.73	49.23	90.02	0.869485
CADnonOSA23	46675818	7.05	97.13	92.8	49.93	43955526	6.4	98.46	94.76	49.61	94.17	0.907801
CADnonOSA24	46671076	7.05	97.34	93.19	49.78	44124554	6.41	98.53	94.97	49.46	94.54	0.90922
CADnonOSA25	46666980	7.05	97.18	92.88	49.42	43992508	6.36	98.48	94.81	49.02	94.27	0.902128
CADnonOSA26	46679918	7.05	97.21	92.92	49.66	43983552	6.36	98.48	94.82	49.36	94.22	0.902128
CADnonOSA27	46694398	7.05	97.31	93.12	50.02	44049452	6.38	98.52	94.93	49.6	94.34	0.904965
CADnonOSA28	46700880	7.05	96.92	92.39	49.54	43724448	6.38	98.36	94.48	49.2	93.63	0.904965
CADnonOSA29	46666866	7.05	97.21	92.94	49.71	43939844	6.38	98.48	94.82	49.37	94.16	0.904965
CADnonOSA3	46708732	7.05	98.28	95.15	49.49	45247964	6.55	99.01	96.22	49.21	96.87	0.929078
CADnonOSA30	46697118	7.05	97.34	93.17	49.43	44164406	6.43	98.52	94.91	49.14	94.58	0.912057
CADnonOSA31	46669910	7.05	97.32	93.14	49.72	44142034	6.41	98.53	94.94	49.39	94.58	0.90922
CADnonOSA32	46697896	7.05	97.33	93.14	49.63	44185030	6.42	98.52	94.92	49.32	94.62	0.910638
CADnonOSA33	46696364	7.05	97.68	93.83	50.06	44571842	6.47	98.69	95.33	49.86	95.45	0.91773
CADnonOSA34	46682418	7.05	97.4	93.28	49.87	44199326	6.44	98.56	95.01	49.59	94.68	0.913475
CADnonOSA35	46674594	7.05	97.36	93.19	49.87	44102088	6.43	98.53	94.92	49.55	94.49	0.912057
CADnonOSA36	46705880	7.05	97.5	93.46	49.83	44326688	6.49	98.58	95.05	49.59	94.91	0.920567
CADnonOSA6	46711804	7.05	98.22	95.06	50.11	45111312	6.54	99	96.22	49.81	96.57	0.92766
CADnonOSA9	46672826	7.05	98.3	95.19	49.79	45257870	6.51	99.02	96.26	49.5	96.97	0.923404
HC10	46672908	7.05	97.32	93.1	49.55	44205074	6.41	98.51	94.87	49.29	94.71	0.90922
HC11	46701904	7.05	97.44	93.37	49.83	44334112	6.45	98.57	95.06	49.61	94.93	0.914894
HC14	46697840	7.05	97.01	92.62	49.73	43976794	6.35	98.43	94.69	49.41	94.17	0.900709
HC15	46673758	7.05	97.58	93.61	49.38	44428130	6.51	98.61	95.14	49.16	95.19	0.923404
HC16	46706650	7.05	97.45	93.34	49.79	44380888	6.34	98.58	95.07	49.38	95.02	0.899291
HC19	46702746	7.05	97.37	93.33	49.98	44320676	6.47	98.58	95.08	49.77	94.9	0.91773
HC2	46706066	7.05	97.93	94.47	49.59	44921146	6.52	98.88	95.87	49.28	96.18	0.924823
HC20	46673494	7.05	97.06	92.74	49.46	43983262	6.39	98.46	94.75	49.09	94.24	0.906383
HC22	46680394	7.05	97.09	92.62	49.51	43787058	6.38	98.4	94.55	49.18	93.8	0.904965
HC25	46699628	7.05	97.36	93.2	49.98	44236350	6.4	98.55	94.98	49.72	94.73	0.907801
HC26	46696164	7.05	97.48	93.43	49.62	44307124	6.4	98.59	95.07	49.27	94.88	0.907801
HC28	46708318	7.05	97.61	93.63	49.56	44527734	6.55	98.61	95.09	49.34	95.33	0.929078
HC29	46692944	7.05	97.54	93.48	50.24	44449246	6.55	98.58	95.01	50.06	95.19	0.929078
HC3	46702390	7.05	97.6	93.65	49.91	44472194	6.47	98.63	95.17	49.63	95.22	0.91773
HC30	46698574	7.05	97.72	93.92	49.74	44567230	6.52	98.7	95.38	49.48	95.44	0.924823
HC31	46710992	7.05	97.55	93.56	49.6	44421762	6.46	98.62	95.14	49.37	95.1	0.916312
HC32	46684988	7.05	97.51	93.43	49.67	44391936	6.47	98.58	95.03	49.39	95.09	0.91773
HC34	46682768	7.05	97.62	93.65	49.56	44512160	6.53	98.62	95.14	49.37	95.35	0.926241
HC35	46708578	7.05	97.5	93.4	49.7	44399882	6.45	98.56	94.98	49.43	95.06	0.914894
HC37	46701794	7.05	97.54	93.57	49.77	44306882	6.47	98.63	95.17	49.5	94.87	0.91773
HC38	46674048	7.05	98.03	94.69	49.57	45055786	6.57	98.91	95.96	49.3	96.53	0.931915
HC4	46671694	7.05	98.02	94.62	49.89	44854460	6.52	98.89	95.91	49.57	96.11	0.924823
HC7	46678694	7.05	97.3	93.07	49.66	44123388	6.43	98.5	94.86	49.41	94.53	0.912057
HC9	46701522	7.05	97.67	93.82	49.77	44545474	6.51	98.67	95.32	49.54	95.38	0.923404
OSAnonCAD1	46690238	7.05	98.29	95.18	50.21	45189296	6.61	99.01	96.24	49.95	96.79	0.937589
OSAnonCAD10	39545334	5.97	98.37	95.34	49.82	38369088	5.65	99.04	96.32	49.61	97.03	0.946399
OSAnonCAD12	46676540	7.05	98.24	95.07	50.03	45180994	6.6	98.99	96.19	49.76	96.8	0.93617
OSAnonCAD13	46671846	7.05	98.21	94.99	50.14	45102108	6.57	98.97	96.12	49.88	96.64	0.931915
OSAnonCAD16	46695554	7.05	98.16	94.89	49.73	45082328	6.56	98.95	96.06	49.39	96.55	0.930496
OSAnonCAD17	46703188	7.05	97.32	93.1	49.76	44173458	6.45	98.49	94.84	49.53	94.58	0.914894
OSAnonCAD18	46667196	7.05	96.82	92.08	49.57	43530608	6.33	98.27	94.23	49.23	93.28	0.897872
OSAnonCAD19	46691080	7.05	97.43	93.24	49.44	44467646	6.45	98.52	94.87	49.2	95.24	0.914894
OSAnonCAD2	46669238	7.05	98.12	94.81	49.79	45159714	6.59	98.93	96	49.47	96.77	0.934752
OSAnonCAD21	46687834	7.05	97.11	92.72	49.74	43962320	6.39	98.44	94.69	49.48	94.16	0.906383
OSAnonCAD23	46699038	7.05	97.52	93.46	49.66	44565358	6.35	98.59	95.11	49.36	95.43	0.900709
OSAnonCAD26	46675810	7.05	97.39	93.22	49.94	44165226	6.46	98.53	94.91	49.7	94.62	0.916312
OSAnonCAD28	46682610	7.05	97.07	92.67	49.89	43882808	6.39	98.43	94.67	49.6	94	0.906383
OSAnonCAD3	46683722	7.05	98.31	95.18	49.76	45254482	6.64	99	96.2	49.55	96.94	0.941844
OSAnonCAD31	44229764	6.68	97.49	93.52	49.86	42087442	6.08	98.63	95.24	49.46	95.16	0.91018
OSAnonCAD33	46692148	7.05	97.28	93.02	49.51	44130368	6.4	98.48	94.82	49.21	94.51	0.907801
OSAnonCAD35	46712052	7.05	97.26	92.97	49.86	44055322	6.41	98.48	94.77	49.52	94.31	0.90922
OSAnonCAD36	46671544	7.05	97.63	93.64	50.05	44572310	6.55	98.61	95.09	49.85	95.5	0.929078
OSAnonCAD37	46674756	7.05	97.46	93.38	49.72	44276544	6.4	98.58	95.04	49.47	94.86	0.907801
OSAnonCAD4	46706246	7.05	97.59	93.64	49.72	44473450	6.46	98.63	95.2	49.44	95.22	0.916312
OSAnonCAD7	46712540	7.05	97.98	94.52	50.01	44937770	6.52	98.87	95.85	49.66	96.2	0.924823
OSAnonCAD8	46671668	7.05	97.37	93.21	50	44157084	6.43	98.54	94.94	49.65	94.61	0.912057
OSAnonCAD9	46697938	7.05	98.18	94.93	50.02	45145850	6.46	98.96	96.11	49.65	96.68	0.916312

## Sheet: Table S2
Table S2: Differentially expressed genes between CAD and HC
Gene	CADnonOSA11	CADnonOSA12	CADnonOSA15	CADnonOSA16	CADnonOSA17	CADnonOSA19	CADnonOSA2	CADnonOSA21	CADnonOSA23	CADnonOSA24	CADnonOSA25	CADnonOSA26	CADnonOSA27	CADnonOSA28	CADnonOSA29	CADnonOSA3	CADnonOSA30	CADnonOSA31	CADnonOSA32	CADnonOSA33	CADnonOSA34	CADnonOSA35	CADnonOSA36	CADnonOSA6	CADnonOSA9	HC10	HC11	HC14	HC15	HC16	HC19	HC2	HC20	HC22	HC25	HC26	HC28	HC29	HC3	HC30	HC31	HC32	HC34	HC35	HC37	HC38	HC4	HC7	HC9
EMILIN2	3539	3431	2924	4402	3467	5047	3786	3095	7658	6566	5046	3893	5489	3272	4152	3629	3338	4458	2757	3704	3692	3929	4492	3423	3465	2405	2529	2791	1946	1969	3218	3184	1618	2444	2078	2221	2383	2180	2335	2000	2662	2728	1556	2290	2229	2225	2849	1879	1897
PLXDC2	1541	1391	1399	1554	1272	1974	1478	931	3002	2877	2029	1474	2101	1507	1790	1148	1785	1502	1266	1264	1451	1568	1453	1115	1229	904	941	1008	699	798	1096	1165	646	1213	794	984	905	804	895	714	1093	834	742	688	930	902	1136	617	856
TLR4	1433	1065	1254	1756	1490	2241	1327	1162	3359	3267	2930	2211	2474	1101	1995	1709	1739	2027	1025	1342	1542	1896	1854	1543	1480	984	969	1098	999	888	1019	1423	631	892	969	885	725	888	970	687	1144	1204	1047	872	847	726	1136	629	758
DYSF	1222	1131	962	1366	890	1567	1589	1164	3601	3444	1367	2277	4048	602	1650	1077	1944	2031	1121	1061	1358	1971	1354	1009	927	655	793	945	631	520	743	889	423	887	375	882	489	569	634	485	909	445	397	565	554	686	617	797	600
CLEC4D	195	190	121	189	265	403	227	122	405	310	199	192	306	203	272	166	282	154	151	173	128	207	261	146	201	62	79	115	106	66	113	113	88	137	84	69	92	90	97	54	144	181	91	74	96	116	173	57	56
ALDH1A2	90	105	62	159	87	188	240	108	346	326	173	126	179	49	130	206	133	84	47	71	112	124	138	83	111	51	68	64	87	38	48	40	32	37	23	44	43	30	56	29	74	55	18	29	35	61	61	23	65
ACSL1	2006	1956	1344	2702	2153	2901	2652	1514	3696	3808	2333	2041	3498	1133	2259	1701	2451	1134	1440	1333	1801	1935	1612	1432	1827	1103	1801	1044	1078	715	1154	986	645	1183	1046	1061	1152	816	1110	665	1330	1247	873	1133	1083	991	1330	832	978
TLR2	1157	1015	649	1070	1031	1163	942	664	1846	1809	1229	1152	1827	1098	1203	944	1391	899	873	882	1046	1047	864	694	926	659	766	624	607	339	788	887	393	827	579	521	448	487	521	436	775	450	536	602	594	577	694	521	379
LILRA6	539	403	559	428	504	864	675	551	1021	1436	737	502	1032	498	901	735	664	636	497	399	717	462	675	494	414	427	379	475	208	270	388	327	237	345	229	396	393	317	330	287	300	397	335	283	207	371	405	268	300
FPR2	238	199	228	283	385	468	559	218	659	781	438	418	665	158	369	356	266	248	108	260	263	363	260	289	370	137	254	147	195	104	168	173	78	122	139	120	73	69	204	96	151	235	138	129	120	154	146	61	108
ZBTB47	187	235	192	238	183	270	276	199	393	479	237	254	305	191	291	255	248	198	215	266	240	226	277	187	143	151	160	188	123	101	168	185	130	130	153	144	107	153	166	127	161	156	144	131	154	129	187	134	129
BACH1	1107	817	759	1458	1001	1106	1120	613	1789	1785	1213	1128	1600	925	1121	1018	1122	929	940	878	1018	968	827	705	869	687	597	752	544	572	726	733	405	784	577	622	698	565	555	579	846	718	507	733	685	595	678	541	604
TMED7-TICAM2	302	267	262	318	259	332	320	172	483	501	409	390	374	307	404	304	297	397	270	397	282	392	323	335	282	258	236	235	185	193	271	310	145	240	251	194	232	207	165	212	242	269	222	170	214	200	215	193	200
DPYD	1281	1046	1172	1349	1195	1541	1329	851	2136	2186	1428	1277	2004	1265	1523	1130	1284	1418	1044	1268	1307	1465	1284	1060	1238	976	961	1082	874	725	960	1095	639	975	827	827	909	664	862	678	1126	943	884	832	854	897	994	604	858
SIRPA	1379	1287	1153	1338	1739	1692	1472	1008	3119	2980	1513	1411	1964	1357	1997	1193	1357	1613	1124	1292	1215	1344	1640	1229	1696	905	1148	1192	993	466	1226	1099	623	874	710	821	794	821	920	632	959	563	712	746	860	818	1114	817	574
CNTLN	600	404	479	621	394	466	547	319	891	964	706	522	837	429	581	429	719	592	468	401	599	606	434	371	345	375	249	274	273	246	358	458	196	445	273	319	320	286	292	260	395	294	209	232	244	310	381	204	253
RIN2	547	419	384	540	653	682	578	377	1078	836	847	686	763	440	546	575	538	488	369	478	546	635	733	535	696	390	449	434	344	215	531	424	263	336	319	289	337	389	374	271	374	315	363	300	377	381	370	358	299
LRRK2	2705	1907	1813	2474	1623	2185	2041	1276	3650	4331	3087	3127	4473	1906	2790	1750	3040	3098	2131	2084	2728	2610	2655	1729	1864	1416	1048	1377	1271	1074	1271	2246	843	2138	1256	1574	1043	1098	1103	827	1842	1657	1063	960	1268	1546	1740	851	836
MS4A6A	2332	2219	2768	2523	2497	3883	2152	1632	4176	3361	3094	3250	4069	2892	3155	2521	3571	3190	2168	2570	2381	3085	3230	2881	2737	1660	1659	2510	1315	980	2487	2680	1167	2324	1797	1631	1514	1784	1633	1317	2232	2162	1310	1482	1732	1593	1928	1651	1148
NFAM1	1669	2327	1470	2204	1715	2560	2318	1734	3801	3738	2096	1872	2736	1719	2476	2061	1888	1820	1685	2349	2028	1944	2529	1960	1989	1523	1610	1774	1384	834	1682	1422	1065	1298	1106	1172	1453	1440	1593	1172	1688	1400	1057	1251	1181	1151	1603	1018	1159
HCK	2601	2880	2638	4492	3582	4121	3338	2621	5293	5028	3132	2452	4403	2943	3806	2725	2950	2878	2619	3891	3643	2826	2808	2712	3133	2508	3114	2319	2249	1268	2848	2754	1500	1947	1937	2135	1885	2247	1776	1588	2300	1733	1629	2040	1907	1864	2320	1688	1774
LRP1	4797	5155	4258	6082	4281	7987	5430	3692	14971	13419	7650	6331	6997	5201	7412	5441	5769	6130	4672	5028	5621	6041	5712	4059	3539	3846	3349	4171	2456	3031	3789	4411	2098	3528	2812	2782	3444	3265	3455	2716	4411	3549	2116	3042	3198	3311	4427	2473	3062
TLR8	561	520	450	685	384	800	473	552	1385	1087	707	987	816	543	704	472	569	709	384	585	563	665	609	514	567	449	330	645	399	243	396	512	207	459	361	302	295	257	288	208	376	344	282	336	347	337	352	214	261
ZNF385A	539	595	521	487	598	717	633	483	907	845	672	571	652	525	626	520	528	548	456	525	546	523	529	549	646	425	469	438	361	282	539	552	241	329	307	371	402	449	425	289	451	400	284	296	460	335	473	342	344
CREB5	1010	529	704	1069	599	981	923	509	2483	2378	765	1060	1044	667	1133	956	894	933	630	467	688	900	765	612	631	433	325	519	348	351	470	604	188	702	337	442	468	300	412	412	642	383	280	371	513	445	532	284	391
SLC7A7	773	1141	742	1057	990	1353	980	786	1458	1327	1035	701	1049	884	917	831	942	843	753	1135	872	761	844	824	1087	811	760	739	798	449	856	583	451	560	545	575	665	802	589	530	720	692	489	507	568	457	699	485	475
FGL2	12463	10022	11127	13971	8331	22088	12873	8304	20192	19450	21336	16273	20625	12284	10921	12723	11719	19781	12145	16543	13507	15766	13627	14445	13471	9600	6558	12037	6382	7200	11154	10252	4211	7471	8002	8643	8884	8362	7946	6943	10349	12158	8510	7331	7584	8200	9547	4079	11141
SLC8A1	1039	672	823	1147	692	1557	1094	595	2062	1805	1169	742	1777	821	843	581	1282	882	816	1125	1125	1010	803	778	660	668	544	646	336	380	714	740	295	701	494	679	566	459	421	462	720	477	312	596	483	455	600	348	568
KCNE1	224	205	160	310	131	330	495	134	592	403	377	194	361	190	308	203	331	187	156	112	176	143	243	146	151	101	182	87	104	135	101	168	78	82	85	81	81	91	110	61	146	210	109	110	120	91	102	44	81
MCTP1	996	615	711	862	735	912	953	572	1356	1208	984	647	1165	880	930	741	847	924	663	787	928	909	813	661	810	646	459	640	506	536	662	758	436	597	491	669	614	475	491	524	740	556	466	443	514	645	572	405	723
TICAM2	292	222	245	311	235	347	301	169	492	497	412	405	369	285	420	317	265	402	220	381	292	345	338	330	256	204	228	228	159	165	293	310	135	241	242	175	204	200	164	192	238	250	200	151	211	179	194	176	178
FGD4	962	873	431	868	685	996	915	404	1610	1331	1047	840	1117	680	882	770	838	851	728	513	1020	748	840	499	676	551	503	542	467	448	551	556	334	487	443	620	530	432	453	423	590	715	327	471	498	414	601	302	389
RASGRP4	1005	1048	839	1097	789	1742	1412	910	2071	2328	1380	1112	1613	989	1424	1301	1146	1229	1168	1466	1294	1102	1219	1151	971	877	850	987	609	697	852	795	551	895	873	767	685	704	878	749	1179	670	536	911	835	705	822	632	612
IQSEC2	310	255	256	239	218	360	371	194	514	439	281	257	299	234	255	232	233	271	236	290	265	238	269	266	263	183	198	197	153	144	238	232	139	196	157	188	165	201	211	165	200	214	131	169	194	177	228	141	175
NCF2	6677	7247	5369	7238	10749	9939	7208	7241	13566	12524	7769	6343	9489	6610	8680	7633	6581	6886	6146	8463	6379	6777	7821	7111	8855	5824	5985	5310	6237	3184	6852	5904	3873	4831	4334	4601	5113	6047	4762	4328	6214	4700	4877	4736	4620	4515	5907	4291	3261
TBXAS1	1154	1268	846	1233	1307	1569	1188	1070	2127	2062	1496	1067	1482	937	1095	1130	1211	1126	1085	1164	1043	1031	1375	1157	1314	946	1106	964	935	547	877	779	699	683	659	873	762	1042	790	725	860	927	660	687	708	667	1071	531	746
MEFV	1499	1407	1654	1954	1388	2632	1492	1312	3432	2672	2841	2218	2986	1590	2477	1860	1581	2787	1516	2235	2036	2236	2278	2518	1745	1592	1362	1398	983	989	1310	1746	761	1358	1314	1081	1525	1089	1437	1133	1763	1726	976	1091	1414	1096	1296	1068	977
CSF3R	6747	8046	5506	6130	6901	10470	7703	6677	13392	13841	9335	8297	8488	7624	12032	8671	9766	7109	7417	8362	5924	9349	11012	7161	6411	5491	5227	6205	3924	3250	6450	6102	4447	5392	4762	4122	5277	5053	5702	4105	7834	5816	4254	5912	5427	5050	6706	5483	3462
PTAFR	552	622	764	827	819	1005	770	600	1493	1270	909	599	1052	671	902	854	730	592	666	763	859	624	895	900	802	536	567	730	484	397	775	524	305	524	509	414	428	539	527	375	689	495	375	461	505	487	562	477	306
NLRP12	224	289	262	271	220	515	288	242	677	628	356	316	387	239	383	283	303	295	205	253	309	372	366	281	237	158	212	218	127	168	220	275	123	270	143	161	138	141	167	142	230	202	159	145	177	212	236	169	130
MAP3K20	413	363	357	434	321	542	441	213	718	650	532	442	458	376	400	293	531	414	351	341	459	449	489	270	345	286	254	355	194	287	275	358	184	272	216	315	259	223	209	169	287	308	160	161	286	249	343	252	256
AQP9	474	586	390	1097	901	1142	667	585	2130	1727	920	676	919	214	801	731	765	423	331	370	512	630	662	378	564	376	579	350	457	195	286	251	170	214	118	195	262	255	309	139	376	357	156	204	225	233	404	111	251
ALDH3B1	363	440	287	392	382	596	405	313	650	587	268	303	485	384	382	291	359	359	382	424	419	398	415	313	324	270	271	295	236	168	303	249	195	257	260	266	261	331	289	233	328	228	250	265	277	268	311	227	237
GLT1D1	775	580	503	727	766	910	722	559	1469	1390	673	655	1023	630	747	597	718	558	603	682	603	575	770	610	683	414	510	501	465	263	581	480	287	540	341	317	390	451	412	304	671	262	351	400	465	410	568	347	277
NOD2	292	202	236	270	202	261	235	215	337	370	283	290	331	171	226	290	227	274	200	220	234	253	316	233	205	175	197	170	115	126	195	237	127	161	166	209	191	155	172	166	220	171	158	184	138	154	204	129	113
SLC22A15	299	371	331	314	442	636	430	339	770	620	529	443	561	419	508	508	490	337	348	376	367	442	615	367	472	250	321	330	292	206	342	293	243	279	260	254	279	313	344	263	415	310	222	291	341	251	292	272	207
PLXNC1	1238	1266	1212	2008	1236	2031	1363	1017	2860	2766	1729	1463	2142	1282	1478	1315	1358	1561	1402	1447	1618	1349	1499	1308	1026	1188	968	933	1009	811	1104	1064	688	1167	900	926	974	1021	894	855	1349	1042	817	936	930	1078	1168	739	906
WDFY3	564	411	440	639	264	841	505	322	1533	1379	875	733	1017	480	761	437	634	683	497	405	734	718	691	427	247	281	260	304	180	340	280	401	194	441	293	287	352	261	285	276	491	407	213	292	304	363	366	243	301
MEGF9	1537	1819	1472	2082	2021	2681	2149	1542	4284	3344	2067	2092	2844	1644	2662	1782	2278	2178	1833	1855	1890	1836	2602	1838	2047	1579	1302	1640	1603	1337	1609	1511	901	1579	1184	1227	1489	1206	1546	1205	1771	1472	1099	1151	1550	1362	1628	1066	1098
P2RY13	192	185	220	275	299	255	273	162	395	507	294	285	401	155	255	233	191	284	135	254	182	259	241	221	242	136	169	163	120	65	191	210	52	129	141	80	96	129	78	78	183	192	149	134	116	159	161	53	76
KYNU	862	851	762	947	940	1212	1105	588	1177	1152	1497	812	1226	578	774	1221	655	968	515	802	721	667	1036	668	886	538	560	740	611	479	516	608	394	459	348	599	578	501	562	426	598	1048	538	443	502	542	543	421	338
CCDC149	634	739	506	716	645	955	643	550	1542	1196	837	834	668	591	911	695	826	672	480	547	536	657	922	560	776	456	373	502	376	318	598	650	332	482	334	360	472	546	469	366	520	478	315	492	472	378	588	400	293
GASK1B	637	474	557	919	896	1131	789	561	3422	2380	923	1329	1518	782	931	764	1053	702	667	850	865	763	709	485	716	545	495	569	521	270	523	676	197	550	350	386	448	323	299	326	502	249	442	511	444	450	529	496	294
LTBR	1205	1233	901	1232	1717	1589	1150	1029	2240	1824	1270	1225	1544	999	1366	1300	1184	1085	791	1272	931	1292	1195	1186	1474	978	1133	971	883	438	1068	923	660	725	683	800	786	1058	780	665	857	693	878	816	800	682	994	629	496
CLEC4E	1139	1091	978	973	1383	1330	2042	870	2209	1585	1601	946	1480	648	1002	1301	1195	827	957	811	641	846	1165	1489	1871	832	659	946	751	511	621	768	429	481	356	534	482	591	862	331	928	935	400	535	706	502	980	320	458
CD33	1467	1801	2322	1903	1241	2703	1626	1887	3873	2600	2411	1998	2264	1937	2335	1997	1839	2668	1703	2544	1931	2704	2448	1795	1921	1219	1450	1223	1388	726	1318	2103	994	1494	1159	1257	1560	1635	1275	1270	1803	1499	1550	1278	1221	1516	1600	1484	987
RBM47	461	378	404	630	699	596	570	452	913	1131	647	545	933	459	580	509	633	456	393	600	498	590	505	409	623	391	416	483	395	239	450	449	181	371	364	411	328	340	356	295	423	303	363	303	356	271	357	302	256
GAB2	3135	2951	1663	2148	1707	2862	2852	1639	3967	3938	2860	1945	2950	1990	2496	2906	2640	2230	1974	2180	2198	2208	2259	2084	1982	1827	1455	1647	1038	1368	1675	1853	1158	1668	1132	1479	1797	1387	2220	1399	1871	1947	841	1571	1431	1354	1988	1438	1363
FCGR2A	3108	2551	2299	4158	3369	4902	3290	2686	5321	5737	4031	3891	4071	1683	3470	3141	2808	2856	1743	2336	2462	3826	2495	3248	3585	2430	2540	2165	1813	847	2062	2295	1414	1467	1148	1488	2217	2218	1650	1742	2429	2745	1075	1696	1804	1639	2242	1229	1436
UGGT2	139	106	77	129	124	138	111	81	172	170	133	126	126	117	113	71	108	151	93	103	88	104	113	85	98	90	44	74	64	52	89	33	52	83	56	84	77	79	82	76	70	58	98	90	80	82	61	57	58
EPB41L3	2362	1848	1237	2442	1507	2785	1934	1249	3150	2062	3018	2638	3301	1447	1367	2349	1502	1757	1481	2316	2677	2256	2041	1591	1228	1380	1341	1631	1126	710	1614	1048	740	1196	1088	1049	1692	1320	1293	1084	1262	1730	974	965	1136	1039	1326	610	1183
ADAP2	404	339	316	535	516	528	436	264	675	901	458	412	600	381	405	414	445	376	439	454	629	410	317	329	439	351	376	311	283	211	371	327	187	286	307	319	282	296	245	264	343	169	245	308	264	227	230	268	287
DOK3	790	809	588	780	803	1060	761	578	1567	1307	665	778	941	605	883	768	731	815	589	776	771	776	856	738	632	567	663	625	517	418	688	632	451	558	493	441	500	588	635	475	683	403	435	512	542	497	575	510	441
KCNE3	909	940	893	1030	1183	2266	960	1079	2795	2504	1437	1225	1436	1062	1589	1409	1218	1775	824	1540	1157	1580	1385	1196	1060	896	934	953	849	377	943	1081	461	872	757	727	726	954	594	693	965	686	950	777	834	796	728	642	628
CD300LB	463	480	410	554	477	771	748	582	1172	966	823	705	638	624	778	674	642	649	412	548	451	770	740	662	617	463	448	471	341	346	420	571	268	489	403	336	374	477	511	281	515	452	337	387	436	383	391	353	468
TIMP2	853	814	750	870	1275	1296	882	823	1899	1814	901	766	1151	831	1138	1093	909	764	724	1013	858	819	1038	869	1117	751	717	734	714	415	897	706	411	636	501	542	662	727	687	516	708	514	646	607	674	544	708	513	452
PGD	4092	5346	3232	5045	5556	6530	5708	4751	10761	9593	4830	4431	6968	4014	6268	4689	4860	4295	3950	5228	4634	4266	5680	3934	5049	3096	3701	3791	4180	2484	4182	3323	2618	3315	2559	2754	3456	3878	3379	3160	3937	3106	2632	3176	3513	3613	4034	3005	2302
CYP1B1	901	859	802	1217	1260	1656	1868	1243	3708	2576	989	2695	1107	556	2184	1352	1484	1590	489	875	744	1884	1541	1071	1742	881	751	880	929	400	599	847	386	559	478	447	520	469	924	394	1082	619	803	666	636	722	843	406	420
EXT1	287	252	219	237	131	226	235	103	275	263	326	172	284	173	204	228	220	187	188	142	218	189	227	235	182	140	107	167	71	178	159	174	95	137	99	143	153	118	180	126	155	190	106	129	137	119	122	90	133
LILRA1	670	569	657	980	697	1025	575	603	1389	1135	995	597	756	633	727	624	782	711	520	742	858	655	681	618	636	612	652	504	495	276	539	587	285	406	384	501	533	569	371	314	645	512	360	410	382	390	521	311	421
MNDA	14963	13790	14431	18685	26466	22438	19381	18385	41662	39217	19608	23037	34584	16573	23077	21940	17800	19878	13311	23401	17482	21840	22769	20816	26072	13058	14187	16810	18500	7373	18320	16691	7994	12769	11646	11075	9975	13538	11441	8625	17150	10769	14798	12240	13171	12142	12725	11532	7098
PLBD1	3342	4138	2091	3497	4168	6212	3697	2807	11668	8958	3318	3659	8344	2978	4304	3072	2708	2995	2229	2810	3657	3440	5245	2774	3292	2018	2410	2921	2686	916	2788	2062	1220	2657	1317	1708	2006	2106	2141	1503	2602	1350	1399	1478	2321	2023	2518	1610	1000
QPCT	222	230	218	246	349	287	306	229	586	542	224	295	447	192	372	307	220	243	208	201	226	304	371	260	250	169	198	217	210	99	238	184	103	224	125	129	149	145	192	115	208	94	177	139	196	176	143	125	89
TNFSF13B	837	595	546	807	550	820	561	465	1040	1013	1083	732	1501	643	697	742	587	832	530	508	693	711	732	743	750	587	395	583	476	277	609	597	245	462	318	386	525	401	498	401	587	570	318	350	470	379	469	272	310
NECTIN2	240	159	114	134	144	175	160	58	235	279	176	115	278	61	158	143	106	114	76	69	142	138	137	91	317	61	86	124	69	22	103	70	41	30	46	30	76	87	57	58	54	48	40	50	81	71	144	29	46
FPR1	1019	1012	659	1044	1740	1238	1232	751	1958	2042	906	847	1426	661	1006	737	728	603	745	871	833	639	876	638	1563	648	826	694	834	441	633	506	326	439	287	535	417	562	836	319	479	495	341	356	564	403	739	295	377
CHST15	526	813	629	1026	1038	1254	1005	732	1665	1640	1229	855	1039	716	1072	850	937	796	645	805	1127	982	616	688	757	703	841	582	436	495	704	587	431	527	498	565	531	646	715	447	674	611	382	562	505	537	604	425	658
NPL	1101	1247	912	1487	1064	2094	1285	1107	3641	3524	1885	1679	1843	1053	1735	1682	1554	1506	1081	1206	1158	1534	1616	1162	1055	1148	950	1059	985	737	918	1057	576	1098	772	817	933	744	773	743	1275	799	749	811	927	796	875	641	780
STX11	1265	1460	1039	1300	1278	1346	1268	724	1512	1271	1694	1192	2279	881	1098	1141	1217	1048	842	1134	1184	991	1168	1325	1283	876	837	933	793	613	1226	837	560	651	819	870	821	883	1060	715	943	883	522	460	727	680	976	467	812
MTARC1	220	346	303	532	652	420	408	431	1501	939	689	664	462	317	656	437	403	533	383	313	288	455	799	419	591	196	265	272	269	183	266	403	130	372	256	184	221	203	254	137	397	117	316	216	248	258	357	284	177
CTSB	4514	4866	3843	4380	4475	5953	4218	4212	8282	7034	5353	3601	4556	4340	4929	4096	4522	4031	3519	4226	4263	3525	4480	4110	5079	3875	3970	3697	2929	2281	3892	3395	2487	2711	2734	3568	2741	3287	3046	2703	3520	3350	2807	3167	2301	2718	4553	2331	2270
HNMT	403	485	416	458	616	816	461	528	1257	1088	607	670	625	493	758	506	581	690	390	629	497	497	592	541	591	409	433	512	331	265	466	398	203	283	363	297	252	447	280	221	486	324	489	404	370	293	448	228	243
ARHGEF11	1077	965	1006	1275	613	1342	1066	847	2304	2169	1154	1334	1718	1196	1421	1173	1367	1210	980	1255	1389	1228	1329	1078	740	773	710	954	438	675	967	1016	521	872	799	821	898	676	810	692	996	868	510	741	762	745	828	709	771
MCEMP1	152	422	320	370	672	644	699	434	1764	947	482	528	727	202	648	367	557	281	229	314	332	393	624	349	526	212	426	354	256	153	271	211	159	253	148	172	196	202	228	154	292	222	237	234	231	254	280	123	117
DAPK1	713	657	611	950	530	1052	1111	585	1346	1429	1090	897	1327	750	1064	833	607	938	651	660	825	908	851	568	623	578	602	474	404	468	731	624	372	460	562	557	613	532	633	383	680	633	316	538	533	481	669	390	422
KCNJ2	29	42	44	85	40	78	155	25	127	152	47	86	175	60	79	29	59	60	42	95	50	81	36	56	33	42	33	24	27	18	38	46	14	31	21	12	18	28	18	8	39	17	44	42	21	22	39	17	24
ALDH2	1143	1227	826	857	1434	1631	1045	710	1358	1041	1028	937	1506	912	1160	824	957	948	867	962	868	824	1321	1018	1274	616	890	1007	646	347	873	737	530	706	581	657	682	810	820	560	785	812	556	597	775	548	943	535	391
KCTD12	1171	1374	1162	1375	1381	1927	1244	1051	3973	2678	1805	1644	1934	1610	2244	1359	1457	1849	1105	1483	1346	1543	1703	1360	1492	1173	939	1395	1056	729	1206	1237	531	1067	982	727	967	1042	873	737	1404	1042	1065	1008	1096	978	973	767	726
OGFRL1	2503	2423	2601	2963	2952	3238	2254	1518	5007	5302	3753	3632	3255	3240	3992	2574	3543	3995	3037	2297	2678	4172	3128	2168	2733	2219	1525	2278	2011	1898	2119	3253	1328	2598	2347	2022	1975	1805	1527	1571	2441	2162	2276	1901	2048	2216	2163	1620	1740
CPNE8	206	162	201	216	158	243	177	114	411	298	256	260	223	246	267	192	268	253	197	158	201	222	279	137	204	133	104	141	138	139	131	218	97	135	140	139	151	123	113	82	201	172	104	130	159	187	152	91	143
CYBB	10838	9988	8659	12859	15988	13180	10803	11613	22680	19911	12515	10380	17358	10556	13304	12304	9566	11305	8511	12618	11243	11512	9578	10294	13013	8902	11279	9502	9440	4472	11688	8977	5247	7668	6857	7512	7533	8075	6810	6472	9412	5350	8144	7816	7321	7306	7966	6543	5468
DUSP3	426	325	396	452	576	668	413	346	824	641	421	364	541	375	453	372	420	326	248	417	397	414	398	368	542	303	288	326	322	206	378	272	246	242	305	235	345	367	291	292	307	271	291	307	280	288	307	284	263
FCN1	95693	115599	76084	102216	113790	121403	97330	78624	153616	165665	108468	94455	139434	82942	120073	85964	80045	97948	64660	87387	81393	88569	103172	88036	94323	60162	76446	70346	68618	34598	82750	87248	37624	63956	46304	48479	74207	83456	61502	55998	93920	48839	55001	59729	58853	54174	91282	52435	43145
GCA	772	864	805	1283	1577	1542	1105	908	2712	2401	972	1129	1670	857	1524	909	1189	945	779	640	929	1085	1157	712	1140	614	720	859	883	439	861	709	425	661	601	462	726	631	571	513	846	555	631	621	728	842	784	514	381
RNF217	122	101	120	140	168	171	135	90	267	276	174	126	169	153	164	112	183	163	132	119	134	104	139	115	170	91	74	118	96	53	121	85	59	109	89	93	108	115	57	66	98	90	95	88	100	124	110	68	91
NIBAN2	606	566	499	609	625	677	743	409	1182	951	731	558	785	452	712	582	553	517	407	532	516	557	727	591	733	438	561	468	476	262	531	434	355	426	362	340	384	422	446	467	443	249	440	422	452	407	407	388	301
IRAK3	3191	3455	2296	3535	2467	5986	3373	2508	6251	4566	3595	2830	4164	2795	3914	2574	3640	2814	2654	3299	3561	2931	3941	2983	3336	2624	2471	2122	1793	1386	2702	2171	1445	2228	1684	1754	2354	1611	2367	1499	2890	3082	1436	2029	2288	2338	3481	1347	1671
CD68	15618	14606	10226	13846	12569	20271	14416	12107	26869	22007	14914	11497	18296	11972	14345	15063	13455	15567	11623	16563	13159	12463	13947	15240	15221	12414	13937	10220	8080	6579	15282	11656	7531	8580	8575	10002	10189	11981	10928	9396	11792	8789	7082	8904	9715	9027	10678	7091	9089
ENSG00000286231	302	309	179	318	504	300	503	203	726	678	340	372	489	183	328	495	363	234	244	223	186	277	433	278	418	152	255	188	256	118	245	229	72	216	163	125	172	190	229	112	257	162	231	171	190	189	216	147	108
TFEC	899	693	741	792	541	954	783	449	1536	1386	1090	1233	1620	952	1182	949	1017	1338	762	734	1128	930	959	754	788	591	413	832	483	500	671	921	337	890	604	694	498	500	532	447	685	685	477	554	654	568	576	356	394
LPCAT2	211	196	212	346	302	337	263	191	429	500	255	276	393	255	270	228	265	267	210	264	322	240	278	182	235	197	190	207	228	141	260	203	99	162	217	173	198	186	98	112	171	144	149	165	186	142	212	101	167
CRISPLD2	306	343	223	238	287	356	360	314	916	560	632	387	240	258	479	265	387	380	229	254	202	340	648	304	246	196	178	194	127	140	202	180	121	161	77	119	160	202	194	147	298	374	87	178	203	232	264	96	136
SIRPD	31	36	48	73	73	97	49	43	138	101	96	71	117	52	99	48	76	96	64	52	47	88	55	45	55	45	40	34	43	37	42	53	21	40	42	45	35	29	18	34	53	39	38	34	34	38	32	14	31
F5	1071	1231	967	1988	1003	1528	1188	1045	3756	3239	1856	1915	2928	1042	2043	1236	1447	1449	1053	978	1287	1390	1850	1085	797	646	739	1079	570	790	1035	1196	686	1214	568	909	805	442	806	763	1003	644	459	611	852	1110	951	664	736
TMEM170B	823	1345	858	1041	1106	1160	1088	811	2019	1380	1280	906	1765	1025	1400	979	1607	1002	1013	744	990	935	1196	818	1173	837	516	818	703	601	802	833	552	834	529	662	834	677	950	486	689	690	529	524	711	559	1339	465	648
FCAR	499	443	201	180	405	312	609	186	518	398	495	287	530	141	282	315	347	175	215	233	294	236	409	316	277	230	154	156	168	146	145	199	169	209	195	220	105	140	305	95	234	198	109	103	199	161	209	131	185
SLC24A4	615	899	633	1077	927	1260	799	684	1689	1907	1010	909	1186	659	1347	846	1119	1135	783	1182	994	1110	1241	769	672	406	831	578	499	436	898	961	354	537	528	634	695	643	739	504	867	637	494	403	715	553	626	373	499
ENSG00000285082	102	89	99	122	33	172	84	54	312	267	176	165	226	87	159	107	165	144	81	98	103	157	121	133	83	48	29	81	41	75	73	89	44	65	56	65	32	53	70	69	98	85	66	68	66	29	66	30	82
LILRB3	2355	2498	1979	3240	3398	4269	2590	1835	5383	3700	3038	2690	3461	2232	2716	2741	2737	2310	1765	3073	2634	2679	2632	2511	3299	1922	2711	1916	2205	1083	2592	2043	1222	1485	1441	1442	1451	2385	2231	1242	2254	2227	1306	1653	1649	1586	2061	1257	1459
ANKRD50	248	241	243	347	195	440	192	172	687	549	376	427	334	336	420	243	309	430	244	276	314	390	386	213	135	145	128	224	116	178	215	300	91	273	241	199	169	131	135	137	217	179	134	190	153	161	223	146	169
SECTM1	464	478	337	489	437	473	484	299	574	519	461	337	600	304	360	349	283	325	260	443	442	314	286	436	502	294	390	334	274	121	362	269	177	141	196	281	282	348	252	237	248	328	196	197	231	207	296	160	215
KIF13A	1094	1047	932	1009	716	1424	1167	724	2489	2131	1333	1115	1489	1238	1580	1047	1460	1168	1102	1113	1052	1051	1372	951	809	740	580	995	619	568	815	949	552	1156	711	761	896	684	748	724	970	810	478	690	761	723	879	646	728
LIN7A	117	160	80	102	254	235	166	111	375	366	91	132	200	136	279	132	127	92	88	123	118	138	150	87	73	82	57	76	94	59	135	80	24	112	64	60	102	96	63	51	47	101	52	47	74	64	71	71	50
MERTK	163	126	60	160	111	277	73	89	196	272	243	79	84	90	97	122	191	77	68	85	83	72	134	105	159	79	75	81	84	83	44	60	30	50	59	35	44	86	56	50	90	56	81	51	33	68	58	24	65
VDR	138	161	106	243	149	199	170	125	274	243	259	222	255	147	183	205	138	176	131	194	169	167	175	171	169	174	159	117	111	116	151	118	90	97	81	127	120	131	129	126	112	133	117	104	110	126	122	78	148
IGSF6	1115	948	1325	1823	1837	2726	1277	1376	2594	2643	1703	1731	2400	1353	1690	1784	1258	1576	990	1991	1464	1751	1836	1693	2050	1121	1377	1308	1426	588	1433	1298	589	1039	1078	914	858	1036	783	758	1308	1054	1297	1132	431	958	795	879	622
PLA2G7	368	737	361	483	511	559	310	349	421	544	851	328	554	466	451	568	400	554	295	423	315	561	599	226	400	267	347	286	423	144	438	318	173	313	246	281	202	300	332	269	267	331	266	218	238	310	279	176	168
TSHZ3	190	172	151	313	140	256	205	141	461	378	295	300	281	175	258	179	239	237	205	230	161	208	265	136	174	142	132	159	107	98	168	183	76	155	126	182	133	149	89	130	149	219	123	94	135	104	164	113	135
MPEG1	18912	16693	11274	13391	13072	21583	14360	12531	32447	30765	26466	16740	26348	13264	20240	17954	14152	20321	10614	16967	15332	21672	13754	17727	19764	12505	11325	16638	8800	9707	16654	15222	6520	10380	11245	10546	9039	9466	15617	10273	11506	11516	10141	8870	11121	11478	13224	7434	9923
SERPINA1	10817	9094	9091	13288	15495	14273	12999	11138	18695	18921	9956	7729	12576	9709	9847	10375	8702	9473	7459	12623	10655	8545	10543	9056	13022	9420	9825	7531	7885	4209	9513	8119	4853	5929	5433	6113	7838	9550	6691	5648	9908	6919	5616	6479	6354	4586	8720	4488	5853
NLRP3	1608	1759	686	1028	1011	1048	2546	751	1294	1593	1330	923	1851	838	837	1171	1071	903	1106	826	948	937	1015	913	954	663	607	610	567	597	947	664	458	563	496	995	714	712	1136	521	822	770	454	610	610	604	981	574	640
TNFSF13	757	794	594	872	1213	1015	896	660	1237	1270	1099	596	977	671	1105	723	690	850	512	883	646	1017	862	832	900	842	760	576	537	382	786	571	440	415	487	469	650	802	505	417	583	452	397	418	719	497	664	370	420
SORT1	580	397	394	655	502	569	685	455	1018	1032	476	459	1057	508	552	301	493	406	484	545	642	534	407	350	525	410	294	439	355	242	408	339	246	489	360	321	345	292	305	310	391	246	236	333	334	372	365	272	368
MSRB1	639	590	580	701	921	909	684	595	1313	1317	752	728	1134	580	922	674	689	610	556	828	642	727	930	714	799	439	573	505	759	282	660	586	380	524	488	338	493	597	450	445	663	412	483	449	535	532	597	469	324
CD93	2893	3231	2566	3417	1733	5308	2977	2048	8502	8028	3228	3033	3288	3418	4117	2296	3359	3193	2894	2586	2742	3788	4224	2769	2311	1911	1791	1909	1419	1575	2187	2529	1272	2528	1727	1380	2106	1504	2080	1650	2761	1973	1302	1941	2071	2095	3547	1650	1744
RAB31	1572	1455	1086	1608	1619	1935	1731	1098	3308	2933	1950	1573	3023	1556	2202	1516	1733	1570	1438	1456	1510	1598	2613	1521	1953	1033	984	1420	1214	1125	1373	1196	1253	1259	806	981	1477	1036	1243	1201	1370	1283	812	965	1171	1505	1151	968	1221
CAPG	1498	1692	1113	1386	2112	1392	1852	1591	2180	2031	1327	1482	2125	1201	1505	1246	1079	1299	1118	1796	1262	1108	1563	1385	1889	845	1335	1262	1142	813	1509	1143	656	1173	827	965	752	1106	1206	815	975	563	901	1036	999	908	1208	930	574
CLEC6A	34	35	32	38	24	72	69	15	66	70	45	35	78	29	41	41	51	31	21	21	19	65	30	33	36	13	10	31	27	18	21	27	7	18	19	18	7	15	12	13	30	28	11	4	23	30	9	11	3
TLR1	459	328	493	613	437	723	367	365	1082	1099	613	654	698	420	613	495	553	601	400	383	623	670	472	377	361	388	340	371	308	347	355	492	237	357	386	345	300	266	271	275	483	352	403	315	351	382	329	306	308
MYO10	91	56	49	105	40	91	58	58	167	117	88	113	117	44	133	52	77	93	37	81	109	77	63	47	52	35	29	67	34	28	41	38	38	32	43	34	48	39	68	36	41	37	24	32	70	56	47	42	47
S100A12	1047	1590	763	1735	3344	1819	1806	1472	4339	4348	1184	1420	1975	1330	2096	1196	1592	864	1028	1237	1392	1067	1928	1118	2362	793	2240	1102	990	433	960	1002	591	956	488	745	681	772	773	411	857	347	623	789	856	799	969	691	550
SIGLEC9	170	195	188	264	165	389	150	211	554	423	294	273	331	210	302	193	206	277	181	264	221	262	233	267	194	172	229	147	128	99	196	244	98	144	157	121	113	169	141	100	184	179	148	122	148	155	165	142	174
CPVL	4604	4346	3266	3393	6965	4272	3945	2740	9039	6814	4408	3332	5319	3636	4063	3971	4421	3907	3538	4124	3841	4280	3836	3550	4567	2083	2716	3122	3420	1374	4194	2885	1852	2118	2355	2429	2507	3973	2572	2261	3380	3240	2487	3325	1585	2242	3767	2650	2229
UBTD1	92	78	65	75	103	115	84	70	164	191	98	72	138	77	126	74	94	79	66	104	81	87	86	101	62	41	70	60	62	32	89	44	55	71	45	76	72	61	66	62	53	41	55	48	50	51	64	54	42
LDLRAD3	38	53	40	66	53	73	68	32	93	88	58	38	70	30	58	54	48	51	40	34	38	56	66	27	42	36	28	20	47	32	35	29	24	28	34	20	25	27	18	11	42	23	46	12	30	9	31	16	30
PLA2G4A	63	36	40	67	39	49	45	39	144	162	104	71	123	45	64	49	48	98	47	64	84	88	64	57	36	28	41	41	30	33	32	50	20	34	50	39	30	29	30	18	35	40	50	41	24	41	40	35	30
HRH2	1286	1018	931	1651	1162	1871	1042	1209	2923	2089	1246	1064	1657	903	1532	1225	1337	973	847	1111	1196	1151	1198	1047	1091	790	1390	834	669	422	1071	916	688	798	689	521	777	638	703	624	971	802	583	981	697	893	1000	718	635
PLSCR1	921	525	530	992	592	795	532	380	1211	1087	1229	836	1635	386	722	873	665	796	502	405	591	745	591	712	651	518	422	405	406	324	449	425	243	434	365	337	596	362	663	358	589	642	293	250	511	375	478	255	317
HGF	93	102	92	148	121	194	109	103	374	333	201	187	175	157	140	148	152	156	145	133	159	193	136	63	128	89	65	83	96	83	95	134	57	99	98	99	75	72	56	62	107	120	115	107	85	78	94	59	63
SEMA3C	141	118	68	133	79	161	114	85	210	187	180	135	189	137	120	107	125	150	117	72	107	84	127	104	123	73	41	77	94	56	87	121	48	99	72	89	96	50	69	47	94	103	55	67	53	82	95	53	59
VCAN	23730	21256	26153	44056	15282	52660	27023	20339	109081	92168	51899	45670	60256	30016	54866	25323	47067	41426	22013	21419	32550	38183	36462	19446	15244	11619	10639	19658	8816	15890	15964	24216	8099	26564	12283	15471	15479	10959	15033	13973	25843	18608	9611	14194	18283	18980	20514	10287	12343
TBC1D2	262	346	355	496	343	665	382	324	808	825	611	574	614	308	519	325	450	530	253	435	371	540	398	347	324	288	382	310	300	235	348	405	235	276	280	232	233	384	288	237	296	198	282	230	325	240	262	225	184
AHR	1205	1088	755	1199	652	1167	1004	364	1525	1116	1558	969	1656	944	804	733	1803	871	966	578	914	717	1103	660	791	573	437	769	405	579	693	948	299	823	637	658	548	397	657	413	714	576	443	531	537	623	795	442	507
FLVCR2	320	245	218	290	308	484	330	237	580	538	355	217	360	179	273	255	271	174	241	276	245	277	272	295	252	248	285	203	213	122	285	172	144	143	167	175	238	180	172	154	152	114	134	142	199	155	210	134	102
GNA15	362	377	241	354	378	312	389	300	553	522	320	276	415	251	389	258	300	305	229	294	317	285	302	318	401	240	328	245	216	126	297	233	204	225	194	229	249	259	231	246	264	172	214	155	231	215	289	203	178
CD163	4709	2696	3579	4190	3963	9686	3723	3442	15684	10257	7311	4108	5395	3789	6634	4401	7119	3436	3873	3231	3104	4326	5128	4515	5172	3143	3185	3802	2496	2057	3833	3871	1719	2993	2248	1921	2948	3325	2648	1666	3161	2798	2697	2241	3559	3098	3810	1867	1973
GRN	2358	2466	1525	1922	3116	2238	2777	1923	3636	3808	2184	1976	3266	1846	2277	1892	1888	2012	1616	2022	2056	1984	2407	2181	2895	1615	2177	2052	1814	920	2219	1577	1132	1411	1211	1439	1374	2053	1526	1264	1793	1224	1313	1426	1436	1341	1721	1323	987
LILRA5	489	654	330	583	827	721	607	427	847	782	687	434	663	318	484	551	470	473	297	310	448	379	472	409	576	346	467	291	416	185	403	278	203	179	146	307	269	431	490	222	218	492	241	241	278	163	331	165	231
FZD2	58	55	58	42	27	92	51	77	137	88	91	60	86	70	65	89	86	97	51	71	62	69	82	81	72	48	47	57	20	23	41	58	28	48	74	39	21	41	33	28	30	65	52	42	49	36	36	37	29
GK	256	179	155	285	244	317	179	155	331	398	257	170	317	137	259	271	179	206	104	181	190	169	185	208	201	168	112	153	146	114	151	137	98	141	121	145	167	113	167	133	182	171	93	117	140	168	154	90	102
HPSE	267	274	233	349	312	353	284	243	641	552	347	235	457	203	358	481	222	318	184	274	322	381	418	368	390	246	226	317	262	174	256	278	156	164	170	150	180	200	213	168	251	305	160	182	194	219	198	151	165
STEAP4	233	133	311	418	573	711	387	349	803	1322	258	519	584	227	570	349	314	308	211	363	283	534	378	261	444	174	316	208	387	140	230	248	103	324	188	167	117	85	168	140	361	93	187	245	120	200	110	123	129
TRIQK	144	145	103	158	169	224	154	146	306	262	184	208	192	155	213	157	145	194	152	179	163	171	179	142	124	135	108	150	112	86	110	127	75	102	95	99	153	134	98	83	181	142	102	70	126	123	145	81	106
TGFBI	1905	2650	1444	1974	2098	2531	1076	1967	3351	4033	2356	1425	1856	2162	2373	1851	1800	1588	1759	2095	1770	1413	1966	1513	1856	1562	1063	1692	1445	976	1391	1611	1000	1472	1313	1055	1262	1488	1498	1149	1496	1364	1233	1114	1333	1084	1779	1250	946
DMXL2	2361	1873	2413	3740	866	2932	1625	1031	5683	5325	4392	4665	4524	2763	4020	1350	3649	3965	2805	1606	3306	3455	2344	1323	965	991	1009	1144	705	1099	1122	2528	605	2602	1352	1455	1397	903	880	960	2008	1614	724	1246	1289	1635	1546	674	1014
DOCK4	78	69	44	126	42	108	59	32	184	89	421	101	154	42	117	74	74	114	53	52	85	122	90	64	58	38	42	48	24	53	39	89	19	49	39	46	62	25	31	28	42	58	19	32	42	43	53	27	28
DSC2	326	157	338	549	301	819	460	233	869	1239	479	737	519	239	730	501	384	284	202	389	187	548	377	110	250	175	274	211	177	116	247	107	94	270	100	129	252	130	148	119	194	230	119	224	117	313	281	22	120
SMARCD3	439	560	465	434	588	690	659	481	972	846	583	490	572	392	659	583	491	411	442	616	357	459	626	498	561	468	468	413	351	226	459	437	311	339	307	286	387	472	432	315	469	367	362	380	312	275	450	334	280
NLRC4	127	256	298	342	284	607	304	332	991	765	523	453	449	234	480	368	304	379	226	336	316	409	446	346	292	308	301	311	214	140	214	218	114	203	185	153	254	169	167	168	277	264	169	202	220	311	224	146	193
IL1RN	94	69	47	174	130	116	255	97	190	207	126	144	292	76	101	158	108	105	78	115	109	159	93	115	149	88	94	80	77	49	111	77	48	77	62	40	81	72	73	55	102	57	84	77	72	49	72	50	33
CD14	1300	1149	965	1160	2230	1420	1297	1161	2477	1907	1906	1322	1663	942	1479	1413	1280	1039	814	1056	858	1084	1496	1357	1731	996	859	1067	1237	505	1052	1015	693	735	737	633	913	1295	1039	577	1058	800	887	738	784	609	1012	644	585
KCNJ15	91	44	60	117	184	82	201	112	318	380	104	130	142	39	102	183	98	74	26	78	49	128	90	78	63	56	96	63	125	38	81	36	20	27	33	28	43	26	34	28	45	48	66	33	23	41	24	17	17
CCR2	473	515	1235	1432	991	1932	879	925	3627	2629	996	2035	1423	952	1813	1137	1037	1647	417	1342	892	1378	1310	1343	1391	649	1060	846	650	513	811	1111	322	702	785	344	472	573	421	425	651	849	1095	583	646	1004	528	417	334
FCGR1A	174	128	200	295	257	283	333	166	345	423	238	253	633	92	199	258	157	161	119	328	198	169	106	227	457	122	234	198	183	42	148	99	94	102	136	138	126	173	112	119	121	97	138	59	84	88	66	98	68
LILRB4	824	609	597	537	844	1187	609	395	1237	952	732	462	1070	529	578	512	640	514	428	575	778	488	378	744	743	621	590	482	378	189	589	413	212	302	320	501	380	499	559	322	377	308	427	397	348	336	364	306	261
RPH3A	69	354	130	190	126	416	493	137	472	113	121	293	182	95	89	255	209	173	217	180	199	361	304	112	153	67	41	158	146	78	114	107	91	107	41	99	90	92	97	41	57	137	91	140	33	141	155	42	90
CCR1	1086	439	494	624	726	932	560	415	1116	1454	1352	1285	1635	361	830	787	734	855	246	418	627	979	639	865	898	353	607	424	457	295	541	409	152	276	497	403	284	400	805	273	512	544	382	333	409	342	330	203	647
BCL6	1588	1053	815	1334	1690	1240	2210	908	1844	1771	1157	1252	1741	801	919	1288	1397	719	771	1030	1253	939	1527	727	1112	824	1097	789	1082	573	863	871	484	786	697	829	794	831	790	681	1073	821	745	802	615	625	655	843	728
SLC46A2	94	155	131	153	235	213	146	178	332	312	184	169	115	133	116	161	109	237	131	128	152	144	211	132	175	129	109	128	97	64	85	158	71	83	88	129	126	106	81	63	108	105	64	109	108	113	138	88	100
GAS7	2882	2331	2423	3060	2057	4067	2943	1990	6803	5325	3104	2550	3278	2861	3277	1899	4219	2074	2775	2509	2949	2953	3172	2480	1946	1804	1743	2098	1459	2286	1854	2025	1105	2414	1967	1809	2094	1526	1977	1737	2134	2513	1082	1615	1895	1640	2821	1432	2383
ANKRD34B	19	13	12	48	42	40	97	28	254	295	30	113	80	15	97	23	52	57	47	50	41	42	46	24	36	22	12	26	32	12	15	16	13	22	11	9	14	18	17	1	30	4	32	18	9	41	14	36	12
ADAM9	1145	795	787	1036	933	1354	941	701	2526	2076	1180	866	1534	1008	1307	843	1158	963	782	720	1037	876	1101	757	968	760	695	835	634	627	963	717	444	790	594	671	673	612	589	738	847	535	569	600	646	772	767	520	901
DRAM1	151	178	178	290	327	216	291	181	459	374	261	184	296	165	255	166	207	219	212	205	193	211	246	217	373	162	262	178	233	127	196	142	117	120	134	94	146	137	174	146	162	149	165	168	135	94	125	136	116
SOCS6	140	127	73	81	113	134	68	48	196	180	119	114	77	93	140	96	91	91	73	57	100	101	133	88	89	42	49	59	68	51	99	72	33	60	80	84	71	51	75	54	65	75	78	56	78	54	75	67	40
CCDC88A	2360	1917	2134	2978	1251	2877	1567	1151	5111	3916	3381	3003	3599	3119	3456	1758	3411	3296	2656	1563	3251	3127	2560	1450	1410	1313	1048	1435	942	1347	1578	2455	947	2591	1665	1673	1443	1059	1255	1172	1806	1273	1139	1765	1749	1939	1994	1225	1628
PRRG4	176	101	161	187	241	168	217	192	370	354	221	240	283	178	228	193	156	280	139	213	124	184	215	181	227	140	125	238	151	107	172	166	89	126	96	118	100	106	125	121	170	146	124	142	123	90	147	89	70
ASGR1	134	155	123	178	290	185	190	185	293	310	133	152	217	152	189	169	141	127	147	169	146	139	190	148	199	136	161	114	137	61	180	116	82	118	75	108	119	143	93	64	114	59	121	95	78	101	137	88	45
HK3	3485	4295	3182	4763	5940	5610	5226	4103	8513	8484	4531	3245	5927	3627	5245	4361	3753	3885	3504	5303	4314	4108	4895	3553	4276	3244	5051	3131	3597	1778	3990	3400	2592	2588	2488	2392	3230	4308	2814	3092	3736	2661	3009	3112	3043	2674	3077	2438	2344
ACP3	466	342	339	362	577	748	317	390	1297	1118	596	412	531	308	583	467	406	330	394	396	548	368	404	242	344	366	362	281	514	165	331	298	165	328	253	236	241	235	255	179	280	194	217	324	287	221	261	209	204
HAAO	89	108	81	73	64	146	69	61	181	165	113	80	84	92	108	89	76	73	85	99	87	93	79	73	77	45	54	63	56	33	69	69	41	95	74	63	76	53	60	51	71	69	31	47	47	49	68	48	66
C19orf38	656	731	444	652	1034	868	621	610	1165	1115	607	425	790	505	649	504	472	563	509	737	535	512	567	485	812	554	377	446	597	267	583	474	319	383	362	420	410	574	393	353	499	377	428	358	404	309	591	350	275
LRG1	115	28	12	25	43	64	914	33	64	184	15	39	30	8	41	127	43	21	17	16	12	17	23	19	136	23	38	21	18	3	18	5	4	9	18	16	5	6	12	5	12	8	11	17	9	30	38	8	13
PYGL	1028	1102	939	1266	1878	1310	1238	1389	2972	2896	1154	1100	1564	1141	1506	1236	1416	1224	1008	1210	1017	1171	1387	968	1394	926	998	863	1247	582	993	1056	785	859	623	759	902	870	756	875	1144	669	878	764	841	951	1064	912	596
HSPA6	305	319	362	808	546	667	467	486	661	857	474	671	716	205	506	601	499	551	252	482	380	633	400	567	634	366	476	405	401	151	351	392	164	148	269	184	186	466	159	273	373	380	330	303	232	276	237	140	308
CEP295NL	59	48	39	67	34	60	49	25	41	64	63	27	56	41	65	43	43	38	38	32	44	43	42	40	26	29	18	24	30	32	28	35	23	36	25	21	14	24	23	31	45	36	23	20	19	22	29	37	37
HLX	438	361	211	317	545	366	721	198	657	1023	332	418	667	186	367	719	475	247	259	254	153	294	460	293	476	191	324	200	297	131	304	270	90	185	179	120	213	237	255	154	307	260	243	217	218	216	231	164	124
ZFHX3	824	612	605	747	460	757	854	414	1224	1250	813	734	638	722	858	702	839	710	643	583	892	737	788	461	460	545	417	451	383	456	479	691	299	687	509	598	509	336	400	542	598	416	262	476	478	338	497	424	639
ZNF804A	96	91	76	79	78	124	72	53	186	150	78	54	95	85	83	103	87	63	47	69	80	76	62	76	71	51	61	66	65	32	48	62	31	68	39	49	51	78	45	47	43	30	65	62	42	53	55	52	47
SEPTIN10	83	104	120	113	184	113	154	146	257	188	116	168	125	118	162	130	133	145	113	122	128	114	150	97	96	112	116	108	79	95	124	87	52	117	76	43	58	74	102	84	99	63	102	82	72	107	71	75	80
HMSD	113	108	78	79	97	109	80	59	164	184	113	117	139	114	113	89	133	114	100	83	138	122	134	70	87	76	65	70	65	83	89	110	41	66	69	77	62	60	83	73	83	84	70	52	93	76	79	72	86
DOCK5	1649	1476	1363	2229	989	2848	1645	1027	3438	3460	2496	1974	2630	1506	1948	1517	2850	1773	2037	1727	2178	1790	1717	1077	881	1261	894	999	638	965	1181	1414	606	1173	1256	1300	1090	1128	858	1162	1386	2379	695	883	1016	1206	1304	770	1445
TDRD9	109	58	76	153	129	164	88	83	363	440	172	267	229	64	243	67	116	91	71	75	159	153	219	112	129	35	90	78	74	52	100	61	48	123	27	63	93	68	38	65	105	72	46	81	79	75	78	66	48
S100A9	32362	37129	22918	35821	79602	41859	47403	36132	89129	72865	29291	30815	62813	25535	47806	33130	33691	26699	23628	30033	28666	27609	44840	33219	54300	19071	42170	27388	33789	9324	33055	26761	15927	22345	16436	18763	21971	23424	23074	15008	27607	11338	18770	22459	25947	22946	26543	18901	13050
HAL	89	155	115	200	85	289	153	179	440	446	313	357	213	133	277	165	207	283	201	152	161	297	308	155	118	164	148	97	116	133	87	167	77	160	85	89	87	84	76	47	122	208	80	107	154	125	120	132	72
MILR1	225	245	224	344	324	395	309	302	769	589	380	224	279	361	377	269	247	305	223	309	345	210	312	241	253	236	251	221	246	142	276	255	114	195	168	174	190	230	163	186	204	156	159	258	271	183	179	198	160
VNN1	133	146	139	341	353	448	137	239	757	483	405	132	204	116	295	277	357	107	65	89	314	131	297	93	105	129	79	86	127	107	132	54	90	181	64	44	46	50	34	39	122	89	96	130	79	138	190	105	37
ENSG00000269711	334	554	343	425	745	613	685	458	1217	747	445	498	648	280	513	420	507	377	294	454	397	430	579	481	646	383	491	417	386	248	415	351	249	333	219	273	297	369	349	240	387	258	349	306	366	296	366	233	232
ITSN1	734	774	590	722	449	1300	801	630	2582	1518	968	716	813	739	1220	1010	927	1036	596	605	635	739	1494	860	612	464	566	680	485	385	635	574	292	596	416	477	745	430	781	346	783	604	516	648	511	460	515	304	463
WLS	150	181	156	146	258	279	261	154	439	522	340	319	257	255	284	161	238	320	181	186	180	186	316	192	161	119	142	151	158	112	182	213	100	204	117	109	130	146	179	74	198	130	162	121	120	106	257	91	108
PLXNA2	110	72	67	150	64	125	98	72	168	197	143	122	123	67	94	107	105	107	88	73	127	102	106	87	63	75	75	48	56	63	64	85	38	94	63	67	83	68	70	60	87	83	57	69	49	49	65	71	68
HORMAD1	75	53	58	76	21	74	67	34	224	159	42	120	112	69	116	58	55	105	83	48	47	58	61	52	49	30	21	62	29	35	15	57	20	36	11	43	31	19	28	35	89	59	21	12	39	33	26	17	34
LMO2	736	468	424	685	881	696	748	609	999	1243	603	745	1017	553	698	796	642	631	481	864	823	757	739	525	807	469	604	520	570	236	767	598	305	453	446	352	432	617	293	406	558	325	678	542	383	461	364	524	353
ST3GAL6	179	119	93	140	221	230	132	115	401	349	210	215	219	176	219	221	172	170	177	205	194	173	267	143	195	145	106	135	171	87	165	154	90	159	92	96	86	81	74	97	175	105	155	150	104	137	95	135	86
ENSG00000257767	244	261	159	178	261	365	159	150	306	224	201	210	295	209	238	187	199	212	161	233	195	158	256	172	264	143	220	224	119	69	174	139	100	159	130	133	174	134	178	128	174	173	92	122	171	132	197	109	95
ENSG00000283321	832	714	509	816	273	807	646	213	1092	811	1108	682	1195	664	560	533	1298	598	666	358	636	502	791	417	473	380	220	526	220	415	427	671	178	587	418	421	357	215	430	265	458	407	264	371	351	400	537	288	335
SIRPB1	1273	1071	655	887	1105	1118	787	783	2339	2074	1019	1341	1254	644	1066	910	864	928	715	1363	798	1213	1533	931	966	655	1052	748	644	504	785	808	456	808	521	672	883	870	688	413	999	623	581	784	581	842	418	464	458
TMEM144	66	51	128	152	174	208	130	116	281	449	121	141	234	134	224	143	173	201	47	180	126	217	124	83	144	88	109	88	97	60	109	138	67	97	85	89	85	70	63	70	122	44	92	86	74	87	103	55	57
ARHGEF40	1608	1642	1528	1742	1455	1834	2324	1116	3548	1975	2612	1435	1765	1693	2322	1685	2253	1831	1619	1582	1856	1525	2571	1825	1533	1094	1161	2074	1131	881	1900	1292	989	1326	1045	1280	1141	1406	1540	1034	2030	1257	716	975	1443	879	1226	1168	868
CYBRD1	202	156	195	351	243	415	188	217	523	343	373	319	211	227	252	225	248	291	192	244	296	209	313	230	205	237	123	201	163	172	204	163	134	140	181	178	201	177	128	136	205	227	142	134	231	265	185	111	163
CD36	1467	1544	1535	2637	3252	2114	2416	2220	6100	4897	2183	1923	3815	2029	2944	1513	2193	1295	1513	1520	2070	2035	1719	1314	2160	1541	2316	1861	470	684	2036	1399	982	1229	862	1190	1238	1172	1020	761	1909	567	1402	924	1371	1332	1049	1078	1115
ATOH8	18	2	29	27	39	9	10	10	108	21	46	16	12	24	17	13	5	18	10	8	13	5	5	25	13	8	1	3	1	7	5	18	5	0	1	2	11	1	3	1	11	5	8	7	2	7	1	0	0
RNASE4	76	105	82	47	64	64	93	45	120	128	83	71	97	37	79	58	75	74	23	45	52	40	104	78	63	26	30	60	72	26	33	57	42	49	21	31	31	36	27	29	44	54	42	31	46	42	69	29	25
GNB4	565	402	473	633	329	684	493	274	963	927	800	504	1111	570	712	517	635	727	583	527	801	633	570	502	408	408	289	599	305	344	424	530	201	488	424	411	379	309	383	396	518	496	350	328	430	424	356	389	398
PRLR	36	22	16	21	12	29	22	8	14	8	35	31	59	27	33	14	43	41	15	12	38	14	28	15	17	4	12	11	6	12	15	15	10	22	9	20	13	4	13	7	12	9	3	6	12	8	16	7	5
GPAT3	194	364	301	980	527	426	247	268	524	577	469	457	564	360	349	397	324	501	275	323	461	530	526	380	663	336	372	317	364	186	383	374	136	235	248	262	233	187	271	205	272	254	305	242	278	332	244	301	215
CD300E	44269	31276	23392	47493	71320	49212	41002	43041	60186	48903	37209	28445	40721	31286	37435	58569	29560	36879	25963	35111	31700	37795	33750	38133	58726	41157	41441	28694	24129	16310	34603	25466	21383	19151	18846	23511	26474	39588	29595	20652	33453	25031	17780	21823	24360	21200	24570	23394	23757
HP	112	113	111	361	619	25	637	376	732	1420	136	560	1020	87	227	126	216	200	110	48	180	348	466	152	207	65	80	125	132	19	29	155	32	101	119	68	71	102	13	86	197	65	114	81	172	92	180	142	34
SLC11A1	2095	3578	1649	2066	2975	4842	2908	2471	5527	3862	3373	1705	3004	2011	2282	3372	3150	2086	2075	2579	2819	2392	3120	2290	2876	2005	2404	1845	1676	1273	2505	1846	1623	1477	1370	1279	1387	1689	2830	1078	2458	2233	843	1634	1893	1493	2453	1387	1521
CR1	966	943	694	1817	1463	1850	1229	831	3880	4152	1334	1234	2375	873	1503	1260	1193	928	995	836	1227	1273	1228	811	791	728	757	1078	729	640	807	1006	640	1016	705	569	804	660	876	735	949	733	487	936	656	922	728	787	620
LRRC25	340	316	273	433	444	522	336	307	576	569	430	326	385	258	383	290	237	394	267	359	411	414	328	319	342	344	392	279	318	154	371	286	203	229	213	223	263	316	255	225	210	175	258	202	232	188	285	174	239
ANPEP	2308	2176	1044	2579	2565	2186	3036	1688	3721	4983	1668	1936	2490	1900	549	2029	1626	1852	1594	2167	1187	1897	2603	1110	1805	1060	1297	1554	1199	589	1958	1457	669	1512	968	1027	1324	1532	1239	1279	1778	869	879	419	886	824	1091	381	555
LIPN	85	104	87	114	112	220	123	113	164	176	247	140	182	96	103	85	144	101	93	108	163	151	133	47	73	85	87	74	79	68	98	115	61	45	49	75	52	109	77	46	69	122	46	67	60	90	96	64	50
SERPINB2	51	29	17	23	38	50	785	33	67	93	47	60	67	9	22	47	32	58	9	24	24	52	68	31	69	1	5	41	13	17	19	21	8	13	7	28	18	13	31	3	17	35	19	9	9	13	22	13	18
SHTN1	2457	1065	1534	1812	1030	2585	977	854	3495	3237	1727	1739	2753	2068	3039	1918	2748	2384	2036	2559	2053	2497	1708	2003	1705	1332	1538	1635	702	607	1038	2021	694	1408	1145	1132	1792	1040	886	985	1380	599	1336	745	1710	1449	1920	969	1063
SLC1A3	45	15	44	66	27	87	40	51	141	95	46	28	93	47	57	45	34	26	22	53	56	47	31	30	43	19	56	17	13	20	36	32	16	34	14	32	16	21	13	20	21	12	27	19	48	17	23	26	15
ENSG00000259171	91	126	85	46	68	62	105	47	125	152	89	72	107	43	77	71	85	86	27	48	58	46	116	80	63	34	37	79	74	28	34	61	49	52	29	32	34	42	37	32	44	58	44	35	44	45	77	32	25
ADAMTS2	0	7	2	3	10	36	32	16	302	320	7	11	0	3	99	5	30	0	21	0	0	1	46	12	18	0	5	0	1	12	2	2	1	8	1	0	0	4	0	0	1	5	1	1	5	5	5	1	3
MYO7A	47	174	112	118	73	364	78	97	600	419	173	104	93	111	180	164	340	148	110	153	104	98	148	98	71	74	117	73	42	65	105	87	62	104	57	50	80	81	72	60	128	71	82	68	89	44	100	64	34
MARVELD1	112	195	179	143	101	221	200	126	385	231	226	101	130	224	227	122	195	166	114	137	105	135	231	210	187	92	105	167	112	67	138	147	71	144	90	95	116	131	102	58	96	86	84	99	110	106	187	98	74
CSF2RA	241	251	171.5	239.5	454.5	337.5	291	261.5	478.5	453	319.5	250.5	401.5	289.5	291.5	266.5	285	238.5	218.5	270.5	282	262	313.5	199.5	294	205	264.5	233	211.5	103	267	221	152	223.5	209.5	186	146	218.5	187	156	269.5	124	210.5	227.5	190	154.5	227.5	209	126.5
SGMS2	230	214	182	147	99	376	188	98	427	286	252	177	297	200	251	167	359	205	161	137	193	169	268	186	196	109	100	204	73	185	153	183	64	158	113	125	143	88	154	113	137	99	58	108	159	147	202	65	90
VSIG4	71	49	46	17	36	133	99	39	264	132	55	68	59	35	52	44	127	41	37	33	34	53	77	49	92	30	54	48	4	35	43	34	11	15	26	31	21	52	23	16	14	32	25	15	31	27	37	31	45
IL1R2	111	79	24	21	38	36	206	23	140	108	80	19	98	23	51	23	69	15	42	19	17	14	50	54	76	19	18	19	59	15	7	32	20	8	10	13	13	9	20	9	17	36	9	17	5	14	61	9	6
ZNF697	121	99	63	103	71	154	117	66	156	230	110	152	116	100	165	111	122	110	88	76	72	124	144	88	73	68	49	67	54	71	65	93	48	119	30	75	69	73	58	58	108	64	48	57	90	38	110	55	54
SLC22A4	49	57	31	47	31	52	57	36	64	82	58	58	59	48	61	55	50	45	41	21	42	33	51	40	28	37	33	42	40	29	24	15	20	43	28	21	31	27	36	29	36	27	21	21	29	30	38	25	40
CDKN2B	46	60	58	175	59	116	151	87	274	270	147	217	104	78	131	151	114	144	51	110	140	203	145	102	67	86	49	84	68	80	76	120	66	49	76	43	48	36	62	73	101	102	87	45	63	49	44	52	46
CEACAM4	108	97	58	86	87	134	75	54	246	176	118	93	104	104	106	55	108	67	83	47	72	90	92	54	72	36	50	73	47	27	73	67	52	51	36	36	47	46	53	25	51	43	12	61	85	81	85	41	52
FZD1	125	133	100	169	189	174	146	133	321	296	135	150	193	115	144	142	139	158	108	177	163	135	171	100	188	141	81	111	138	62	165	142	51	91	67	100	100	155	40	80	106	107	99	93	92	76	89	87	96
S100A8	1711	2139	1189	2009	4794	2384	3290	2002	5100	4590	1618	2002	3642	1442	2850	2159	1906	1529	1261	1965	1516	1662	2635	1727	3296	1047	2534	1762	2208	424	1834	1484	804	1267	1024	987	1161	1189	1269	766	1634	531	1141	1111	1636	1695	1434	1164	729
SLITRK4	148	85	108	137	130	151	106	95	366	337	153	173	174	145	163	118	168	94	96	127	149	184	136	83	176	98	123	120	115	48	155	134	65	85	79	68	70	103	66	69	97	45	95	102	74	103	63	62	67
PFKFB4	167	119	132	204	133	221	138	136	377	319	171	152	205	141	248	160	163	146	104	171	144	176	162	119	140	134	156	132	102	91	136	118	82	100	109	98	122	134	96	96	123	164	101	105	123	100	152	83	94
FBN2	70	152	187	247	223	231	258	152	543	594	203	337	446	96	291	200	172	212	208	111	175	243	280	155	111	79	99	148	150	108	134	209	87	209	92	68	119	139	146	89	174	90	98	142	162	103	93	59	44
IFI30	6074	5007	3820	5692	9071	6084	6230	4733	7120	6781	6736	4004	7811	4008	4849	5165	3790	4808	3162	5075	4363	3778	4578	5587	8245	4276	6225	4482	4806	2202	5560	3557	2461	2544	2448	3960	3305	5140	3839	2868	3294	3349	2920	3286	3198	2610	3735	2534	2652
HFE	122	116	138	132	150	212	99	119	277	268	116	136	134	164	186	145	142	164	114	139	122	221	173	145	128	124	113	123	91	66	134	148	69	125	130	123	99	92	80	56	115	83	105	129	102	103	96	111	88
FLT3	199	130	121	88	96	385	164	77	491	196	149	78	98	106	87	66	271	87	88	111	126	83	182	198	225	58	46	134	40	25	76	51	52	73	57	87	113	101	78	21	48	106	55	48	153	75	117	57	66
SLC5A9	55	42	44	64	21	61	40	17	113	34	47	43	62	30	51	31	65	63	66	20	39	78	71	23	20	14	15	28	16	12	35	15	17	49	28	11	34	11	32	21	24	34	14	28	17	29	33	25	33
STAB1	791	985	656	1272	722	1702	637	815	3622	2865	1380	775	1349	872	1411	1299	924	769	840	703	1017	931	1407	712	521	630	742	826	580	468	900	603	226	651	459	176	745	603	667	682	830	546	388	638	715	706	765	608	328
SLC6A12	20	30	20	30	22	46	23	34	27	51	60	42	46	21	28	9	24	41	20	46	33	48	24	19	14	21	28	13	10	5	19	24	21	19	18	16	18	12	13	9	23	21	16	22	17	14	12	12	10
ENSG00000270099	68	44	47	41	37	76	49	25	79	91	42	46	85	55	43	38	64	62	51	41	51	52	61	53	69	33	34	52	37	37	45	47	21	51	45	37	35	35	33	26	29	34	32	28	31	45	40	37	14
LILRB2	5878	8289	3906	8849	8943	8449	7848	6567	9995	7930	7375	5098	8947	4858	5516	9402	6455	5247	4027	6158	4607	5259	5793	5833	6903	6124	7369	4735	4418	2602	6665	4145	3817	2864	3117	4001	4784	6637	4427	3207	5028	5896	4085	3660	4028	3210	4603	2742	2966
TP53I3	79	80	91	86	139	113	110	75	159	187	64	79	85	90	124	92	105	89	67	112	105	86	106	86	100	84	81	72	92	40	75	80	45	55	69	51	72	112	49	53	82	72	54	74	52	57	79	67	58
CLMN	469	336	437	591	586	656	446	342	1004	1055	733	351	633	434	828	508	596	513	467	545	500	425	600	495	415	319	334	528	417	281	495	348	358	540	269	292	359	255	344	426	449	375	272	481	317	363	340	393	306
IRAG1	88	110	143	151	99	322	153	130	461	369	261	174	124	141	167	154	284	201	134	227	207	213	164	138	66	123	129	73	60	100	105	143	58	63	107	108	128	119	88	78	156	125	80	98	120	122	130	80	156
MS4A4A	134	78	91	258	140	400	148	94	535	332	259	130	485	50	88	148	117	92	44	90	165	171	58	129	111	123	149	67	77	63	115	86	47	40	73	79	43	94	72	65	74	145	44	62	66	43	50	31	103
TM6SF1	167	72	135	166	172	138	92	121	301	224	114	106	158	139	98	104	144	172	112	113	134	111	107	99	134	108	99	96	159	64	81	72	82	80	111	94	48	108	86	114	76	99	80	69	75	78	107	74	65
FMNL2	212	235	273	453	182	502	337	239	399	272	341	207	491	283	234	261	312	396	240	335	582	380	315	246	153	265	229	158	139	148	244	278	92	182	257	294	226	192	135	178	253	224	220	128	193	141	206	131	281
SULF2	2702	3468	2767	1709	2241	3909	2804	2211	6363	4836	3719	4020	5034	2708	4628	4173	3445	3586	3226	4192	2852	3983	3205	3116	2722	2846	3287	2607	1942	1464	3461	3183	1134	1994	2541	2376	2339	1784	2426	1696	2656	2221	1712	2396	2041	1828	3164	2352	788
CSTA	524	583	371	353	1015	706	700	571	854	658	417	517	744	422	415	683	370	471	483	596	415	371	556	540	947	551	527	385	494	270	619	285	319	338	327	386	286	365	433	321	415	339	319	279	355	251	472	337	229
RAB39A	36	27	23	46	19	40	16	23	64	71	50	41	54	36	25	32	36	50	26	30	43	34	38	39	29	30	25	32	8	9	19	20	18	22	20	22	18	20	15	9	26	49	22	17	18	22	21	11	27
PADI4	224	363	355	423	677	643	723	629	963	912	486	581	847	442	705	423	551	402	586	543	511	445	905	504	498	269	463	408	301	320	327	436	302	446	259	139	416	212	401	360	458	256	341	375	282	534	451	411	116
TMEM121B	93	47	32	36	65	44	37	51	86	30	48	40	91	51	64	54	39	51	33	50	44	44	48	33	25	28	31	43	35	11	39	29	22	16	31	20	23	21	29	28	46	19	42	33	30	44	15	20	5
MGST2	56	61	60	89	89	86	63	60	142	101	76	71	66	63	74	46	62	73	57	64	51	70	57	50	75	64	52	52	85	41	58	55	30	38	37	44	47	46	48	31	47	52	38	37	58	58	54	35	31
FAM151B	53	24	48	66	74	58	56	45	172	156	46	73	92	68	85	67	77	61	48	41	36	93	80	37	51	37	50	57	44	25	41	46	38	41	49	37	35	32	19	26	54	9	38	47	24	51	24	20	34
CARD6	283	204	321	450	211	582	301	330	861	820	682	828	632	344	533	386	423	710	292	591	649	652	556	494	328	233	379	338	171	230	315	446	174	313	426	259	198	215	244	248	385	442	409	331	367	389	188	246	260
CEBPD	2283	1805	977	1001	1658	1610	1457	786	2176	2052	2009	940	1687	994	1015	1028	1261	1064	1012	1093	831	960	1002	1567	1685	938	748	666	894	598	1016	1293	746	492	577	1126	753	912	1459	418	724	1302	580	515	908	785	1361	522	641
SULT1B1	159	200	200	360	262	344	153	181	665	869	362	291	359	295	424	167	369	271	289	143	321	294	234	240	214	134	148	197	172	109	133	262	157	232	235	211	179	118	190	123	210	184	166	280	151	194	147	145	194
SDC2	45	38	12	17	35	75	25	24	46	36	31	27	20	12	17	10	1	13	10	16	27	24	35	20	25	13	21	20	13	4	5	8	10	5	14	14	4	15	11	3	5	22	3	14	3	10	15	2	6
FAM20A	21	23	35	150	31	368	20	49	87	619	48	61	175	18	235	31	52	66	34	61	62	88	31	24	17	23	64	16	24	39	16	24	12	25	45	37	19	17	14	17	45	56	29	25	36	25	23	13	34
TET2	2542	2003	2121	3017	1009	2822	2064	1213	4431	4111	2838	2672	3348	2502	2876	2195	3119	2850	2682	1700	2694	2696	2618	1661	1093	1374	986	1518	816	1902	1508	2476	1055	2274	1596	1953	1740	1148	1532	1406	2105	2166	1012	1452	1723	1660	1842	1334	1913
TCN2	112	82	57	103	77	141	130	48	144	222	138	77	181	52	64	64	78	63	72	78	76	77	62	89	102	49	104	87	49	35	80	42	21	34	29	74	45	90	55	72	73	52	43	37	39	42	41	29	22
GRB10	56	36	45	69	58	80	62	43	136	79	89	81	108	48	114	63	66	67	44	35	68	65	73	70	59	33	53	61	34	39	43	40	35	49	38	45	55	43	38	30	49	31	43	50	39	64	37	49	65
HMOX1	467	445	326	655	564	741	444	343	750	553	409	303	466	299	385	375	468	488	402	427	512	413	334	342	588	505	499	321	449	257	431	288	233	217	259	311	261	453	273	249	314	239	246	255	320	267	364	183	287
OAF	270	196	191	183	362	179	211	172	207	169	285	189	257	194	230	180	131	229	155	178	301	167	225	187	366	163	172	210	157	80	217	143	110	169	152	107	129	192	170	143	180	111	138	159	134	95	188	136	89
TDRD6	16	41	36	20	44	22	19	28	45	78	104	27	40	54	61	34	39	46	38	40	35	69	62	9	53	24	25	25	18	21	34	31	13	27	28	39	9	13	29	12	21	23	19	16	24	20	33	13	11
MSR1	262	211	422	126	147	216	262	106	325	211	454	261	531	134	152	346	355	398	199	246	159	178	228	245	299	360	241	126	167	61	148	114	64	70	128	73	165	174	95	78	150	279	97	74	155	188	79	49	100
DGAT2	57	81	40	40	97	74	65	79	132	208	100	62	89	48	72	48	59	58	31	65	73	60	91	72	91	59	69	44	67	31	42	58	38	31	23	27	28	45	49	27	59	36	35	61	59	34	49	35	22
PLD1	78	73	100	100	65	139	65	72	307	213	184	172	146	130	80	95	133	178	128	144	119	129	167	117	71	59	64	90	68	87	85	76	63	100	91	59	90	95	61	72	91	93	64	52	89	104	110	80	88
CDC42EP4	90	82	78	85	61	96	73	61	73	105	96	62	104	79	106	56	69	101	48	68	96	71	53	82	53	63	91	61	28	27	77	51	40	55	35	79	61	48	45	49	53	81	39	43	42	30	53	51	47
CTTNBP2NL	133	118	209	139	92	279	169	127	407	196	241	290	160	195	231	178	227	251	166	169	219	234	218	187	119	127	158	156	58	142	138	214	71	171	136	134	95	97	76	138	152	152	90	132	183	136	119	97	107
TNFRSF10C	63	76	66	146	156	115	147	81	170	303	150	184	160	108	201	100	136	117	91	120	83	149	152	87	126	122	77	46	161	64	100	77	64	83	87	63	99	85	80	37	91	74	73	97	56	64	99	58	38
CD163L1	33	20	32	23	49	61	38	52	145	85	81	38	29	38	47	51	58	24	46	34	42	37	56	25	63	34	34	35	24	15	38	46	11	16	29	17	16	32	39	7	25	26	27	20	23	24	34	22	12
ENSG00000267385	50	17	13	15	19	28	390	10	30	59	18	31	23	9	26	47	25	14	23	17	4	9	10	11	52	11	22	18	19	2	14	8	6	10	11	8	8	5	6	6	8	7	4	11	13	22	19	22	5
FAM72B	44	36	27	41	26	46	57	38	28	38	39	34	76	61	44	31	32	36	16	37	51	29	26	36	39	30	23	23	17	19	36	21	5	20	30	41	25	27	32	19	19	22	30	22	25	24	30	20	24
OR52K1	7	9	13	7	26	18	18	13	34	76	13	24	30	24	24	22	17	13	22	16	10	27	17	30	20	15	15	11	10	12	6	19	6	9	11	13	4	12	7	8	17	3	13	8	8	9	7	13	4
CMTM1	14	34	27	27	26	35	22	20	52	53	22	46	25	34	49	26	26	57	24	17	23	48	35	34	30	25	15	19	10	21	12	22	8	26	27	24	12	13	13	24	23	30	20	13	34	25	12	14	15
PLB1	186	71	94	90	168	278	118	154	361	264	109	116	118	89	113	109	127	101	99	123	129	156	132	60	95	70	114	72	69	84	122	103	56	63	100	78	60	70	70	63	72	114	52	83	94	139	94	64	82
GBGT1	32	39	47	46	47	57	47	31	79	76	52	37	52	31	45	43	43	45	34	62	49	39	39	47	44	47	43	36	24	22	30	36	8	33	20	20	26	45	36	12	42	39	39	15	27	26	35	23	33
ENSG00000289724	36	6	13	17	21	22	305	18	33	31	20	42	51	6	26	19	7	25	7	14	6	27	77	9	32	1	2	28	13	6	11	7	3	21	8	7	8	5	10	6	24	12	4	14	8	21	10	6	8
FNDC3B	645	528	589	793	401	842	593	243	1186	1012	771	821	1072	639	850	545	781	870	734	540	585	662	506	582	421	496	298	467	287	493	404	530	253	629	569	524	512	350	444	397	486	632	273	347	525	452	592	276	701
SLC36A1	335	241	208	202	153	492	211	125	730	677	456	333	521	322	302	180	313	320	255	228	279	323	302	182	175	199	166	241	204	144	213	229	138	310	210	236	127	160	128	112	219	176	105	123	190	273	218	196	149
ST6GALNAC3	30	53	29	36	49	70	65	37	110	83	133	59	46	33	51	51	47	41	50	32	31	44	44	37	63	34	44	32	29	33	46	37	34	24	29	41	16	29	36	20	30	39	37	32	27	35	34	26	32
FXYD6-FXYD2	25	61	22	33	56	39	26	38	36	61	42	44	34	44	25	25	25	38	28	22	27	44	52	30	28	19	23	23	12	19	51	24	12	12	18	16	18	20	11	23	44	8	22	27	25	15	9	29	17
ARHGAP29	42	34	23	52	27	108	52	27	107	59	55	48	82	24	62	27	75	19	39	16	67	39	46	15	14	9	45	21	17	11	16	19	11	34	7	23	22	20	26	12	34	23	2	30	31	14	36	4	24
ETS2	1612	2182	860	1142	1185	1360	1867	648	1691	1589	1706	590	1188	1057	803	774	1438	578	1831	714	770	660	710	873	1405	806	640	617	869	672	789	735	684	484	613	713	724	818	973	521	609	1029	503	676	707	491	1543	450	679
TNFRSF8	152	202	188	314	344	414	207	233	456	507	285	215	185	207	207	211	235	253	167	376	308	361	277	211	192	264	311	128	205	128	165	249	149	134	202	207	117	149	150	175	193	143	195	161	123	158	212	97	201
HOMER3	304	452	229	344	507	430	384	342	830	721	391	395	291	277	497	480	439	422	253	317	273	425	509	272	525	343	388	310	346	166	284	384	262	208	180	212	279	377	317	188	313	189	339	230	306	217	303	225	221
GPR162	118	109	97	91	175	108	68	98	283	176	117	145	129	109	125	122	87	110	111	126	136	108	118	132	119	91	80	95	58	27	96	84	55	94	59	91	103	123	61	59	123	90	72	76	99	84	126	59	49
GUCY2C	83	49	81	71	63	133	88	44	247	264	87	96	141	105	127	61	54	61	53	55	86	92	78	72	84	46	75	44	46	48	57	75	24	75	42	59	72	42	52	29	77	39	42	68	42	60	74	62	38
RNASE2	157	91	92	79	174	124	230	138	258	151	58	222	230	73	161	68	103	91	49	97	108	109	173	201	115	68	64	82	95	49	83	69	44	92	96	76	97	175	41	62	80	40	92	61	107	99	75	56	49
S1PR3	358	173	107	131	224	162	327	157	256	296	358	422	305	157	249	292	281	190	79	182	164	246	300	207	201	135	135	85	164	127	135	311	62	118	193	116	103	112	186	60	209	130	229	124	109	122	68	177	113
APOA2	66	53	34	70	29	55	67	28	69	65	41	28	78	46	43	57	53	43	42	46	46	39	39	22	34	31	26	37	19	16	22	20	33	35	28	47	23	35	37	30	44	19	13	20	35	19	37	23	53
FAM72A	58	79	45	54	38	57	64	33	71	49	76	43	102	40	37	54	52	56	59	74	56	46	57	44	53	36	25	44	35	45	69	50	12	37	15	33	33	49	36	27	60	38	17	35	39	35	38	31	28
PID1	201	504	299	265	373	213	280	294	343	311	465	441	153	281	202	182	161	283	115	318	229	251	176	253	279	183	225	112	197	123	166	363	99	141	114	145	214	95	225	148	220	136	233	187	132	181	230	136	59
TMEM150B	43	88	92	75	90	106	115	92	153	128	127	95	142	54	102	110	80	115	78	108	91	65	112	125	149	69	80	90	96	51	82	94	22	66	53	71	86	99	54	66	95	46	70	54	61	64	59	54	36
FKBP9	74	68	50	63	61	58	97	67	139	90	53	87	133	67	76	91	82	50	61	80	60	74	86	84	42	33	66	69	61	29	63	50	29	31	57	56	55	51	38	47	75	57	31	49	72	46	70	41	45
NRG1	190	208	209	194	153	349	452	387	927	1170	508	631	297	143	594	204	316	153	161	136	126	488	421	198	388	186	59	170	439	166	128	162	130	209	47	55	105	129	122	187	250	225	191	164	149	257	125	52	94
SLC22A16	15	31	37	18	22	80	13	31	132	77	71	66	24	59	16	22	41	72	42	16	34	17	19	16	28	11	14	2	4	16	13	19	4	27	10	37	16	17	1	14	28	5	28	19	15	23	26	1	24
GPR84	14	20	14	16	20	25	137	13	28	18	11	17	49	18	27	44	9	30	14	17	21	35	31	16	40	24	23	10	4	5	18	8	7	14	8	10	14	7	18	9	15	14	11	15	17	13	13	14	10
GPR27	108	80	36	38	138	148	88	44	130	240	94	77	92	22	100	92	145	40	50	64	54	49	107	30	48	57	36	61	80	33	37	32	41	46	37	63	49	53	23	33	82	45	31	43	24	24	52	52	33
KREMEN1	13	11	7	19	12	26	36	16	59	55	17	10	36	6	12	18	8	8	7	24	11	14	12	14	25	14	12	13	10	3	6	1	0	5	7	4	18	9	1	7	7	8	3	7	1	4	14	11	12
FAM20C	173	124	50	194	303	130	232	200	241	241	123	116	200	135	214	118	260	112	121	168	161	151	74	138	120	115	218	122	97	57	158	92	105	103	92	117	79	129	88	91	78	41	112	113	67	96	82	73	88
MS4A4E	237	140	167	169	166	216	150	88	470	351	283	215	405	249	255	93	297	299	194	77	235	290	199	130	126	82	101	87	94	67	158	201	97	255	113	101	158	152	108	116	151	163	88	148	146	134	172	134	118
CYP27A1	153	519	158	267	626	287	564	337	953	679	326	442	238	384	566	306	351	194	191	212	219	376	290	227	330	198	522	199	171	123	353	236	97	132	149	193	120	317	241	157	249	181	151	321	182	154	198	136	149
FXYD6	65	134	114	59	134	112	105	75	120	155	178	167	157	126	103	123	127	108	119	62	94	126	150	128	112	36	81	86	56	78	95	177	51	70	87	42	50	62	67	56	162	77	65	90	80	45	81	79	55
ICAM1	976	617	388	458	966	521	1301	296	437	769	387	342	576	378	479	521	325	375	384	414	392	452	327	432	660	358	494	308	516	251	397	258	309	273	347	464	323	435	509	349	347	255	275	250	276	255	346	221	324
OLFML2B	29	15	25	50	22	61	18	21	175	54	25	20	13	20	13	29	15	14	19	23	28	26	39	30	28	37	20	21	11	13	22	16	2	12	6	11	15	22	9	5	20	20	6	9	19	6	18	8	8
TLR7	105	101	113	160	120	124	130	97	189	187	176	234	237	117	140	193	122	257	82	138	177	202	130	189	161	99	112	175	93	76	169	137	40	98	134	104	71	101	110	86	108	99	140	97	131	118	48	106	94
CD300C	71	131	86	129	173	210	144	130	257	287	163	98	236	156	142	115	111	159	97	142	158	130	167	124	122	146	141	113	113	60	127	111	70	96	119	86	89	140	106	63	126	53	73	115	106	64	103	82	78
HTRA1	4	22	21	44	21	17	12	15	150	37	23	10	18	4	12	10	17	6	1	6	4	5	15	25	5	6	2	11	11	11	4	5	1	10	3	0	7	2	2	1	4	2	9	1	11	6	17	9	8
ANG	35	34	21	13	18	16	34	15	43	68	35	21	41	15	25	28	18	35	13	28	19	16	34	23	15	17	20	35	18	8	14	18	12	10	12	9	6	12	25	9	10	15	13	10	15	7	30	11	7
LHFPL2	77	74	158	121	103	195	129	87	290	185	299	237	224	75	120	146	168	174	76	136	129	84	179	183	155	78	124	176	89	121	127	134	67	99	59	77	63	74	102	84	102	118	75	70	128	124	68	81	72
SDC3	75	63	69	107	32	86	46	32	112	146	47	113	120	27	68	58	37	178	31	60	141	18	44	69	115	42	36	27	28	27	59	32	18	60	37	53	53	93	45	42	32	61	32	27	39	25	37	26	36
LILRA2	520	543	831	697	1184	794	707	849	1481	824	747	387	517	783	898	920	774	757	358	842	730	427	760	893	1075	515	981	337	935	297	615	693	270	360	477	502	342	466	588	351	512	363	365	444	546	633	720	244	250
LRMDA	100	100	44	53	83	83	45	72	75	76	57	64	101	46	61	38	60	34	65	51	68	69	107	72	69	46	49	66	69	32	44	41	22	56	25	59	32	53	40	18	29	39	63	52	49	39	64	52	24
ASGR2	1170	541	539	679	2522	1559	1014	690	3055	2295	787	708	1245	753	1018	530	788	498	410	881	521	698	858	835	1210	665	1014	465	866	246	665	525	411	429	314	310	440	1024	546	600	716	405	563	548	483	467	696	396	151
MPZL2	32	30	46	90	66	62	63	29	121	105	51	112	103	85	83	61	48	101	66	60	37	70	91	61	91	44	39	64	27	27	75	81	38	36	42	49	40	38	35	39	35	69	46	46	49	49	48	42	39
RGL1	168	87	56	123	52	170	78	52	249	227	117	143	208	71	76	140	78	105	71	42	83	131	132	100	103	87	153	62	47	52	88	59	35	91	95	50	67	65	62	56	54	59	92	60	67	54	66	75	65
STEAP3	100	107	73	147	116	79	99	90	219	150	115	66	131	110	144	110	104	128	47	175	133	124	210	116	71	99	119	95	85	67	91	130	96	72	76	63	91	53	58	70	77	32	63	77	46	65	100	94	54
MRC1	97	29	34	24	51	46	22	20	134	66	53	46	36	59	38	40	71	76	42	28	56	59	41	38	62	22	18	56	25	17	23	50	5	26	57	20	28	24	14	14	7	43	26	19	16	30	36	44	38
CLEC12B	152	289	198	212	177	354	198	198	432	441	264	179	341	208	340	212	137	161	266	409	322	324	248	181	297	312	166	117	200	108	325	129	131	199	146	168	201	189	191	205	227	138	157	105	151	207	148	104	124
CASP5	89	60	79	181	59	112	54	75	127	110	56	42	123	70	49	70	59	86	65	117	105	77	35	41	82	111	73	39	48	41	66	73	47	41	58	70	58	34	22	34	55	33	45	27	43	32	34	20	59
JAG1	147	60	75	65	97	69	82	61	154	149	103	100	114	74	129	96	62	94	57	87	52	97	120	68	66	39	65	64	64	64	56	84	39	52	46	51	66	69	102	40	86	71	57	48	90	67	78	58	38
LTA4H	1695	3890	4208	4479	2933	6047	4485	5285	6653	9323	4042	3975	5256	3630	5823	3074	4169	4726	3950	5276	4253	4430	4882	2332	4151	3231	5218	3154	5701	2675	3078	3928	2550	4127	2181	3243	2442	2690	2111	1603	2945	2403	2788	3460	2910	2716	1855	3327	1313
CDA	59	88	41	89	94	94	100	77	161	158	81	94	88	53	93	75	61	69	89	64	40	84	99	50	88	42	78	65	100	44	45	35	46	48	28	45	55	62	45	55	86	53	54	45	63	65	82	43	32
SAP30	1166	1956	824	766	729	1071	1501	403	2240	803	1212	518	1489	916	689	824	1145	652	1668	690	480	579	907	1186	1399	642	593	549	675	602	683	754	439	438	461	724	586	793	580	570	570	1104	527	588	907	699	1371	341	453
CDC42BPA	100	49	82	54	33	55	69	49	238	62	105	129	170	44	76	51	86	96	56	49	143	78	68	70	27	48	44	57	57	66	55	47	43	86	35	31	37	27	37	62	52	39	32	36	31	57	50	31	74
CRYBG3	607	601	738	704	231	778	391	318	1417	1459	948	1288	835	946	955	500	1041	1358	709	487	983	902	809	478	297	306	340	459	267	413	353	932	279	934	573	425	394	273	340	301	584	484	427	540	456	710	727	381	504
SASH1	106	242	126	337	150	306	198	109	493	301	334	688	134	209	159	245	232	319	131	237	259	202	277	130	157	187	175	204	131	104	222	223	110	134	172	107	113	115	57	129	218	123	101	168	135	57	244	141	93
CXCL16	354	309	156	213	245	368	283	209	349	377	295	144	187	130	173	194	289	162	167	207	200	148	215	202	190	261	167	164	159	132	178	157	147	100	140	203	163	193	217	156	123	235	83	110	92	102	220	104	141
RNF144B	1448	1672	685	1547	788	1722	1651	575	2042	1044	955	398	1339	1285	725	818	1001	658	1099	700	1101	675	564	1030	1208	917	980	530	605	632	872	867	581	648	540	586	517	534	773	435	750	859	259	612	718	561	1523	368	427
MAFB	3445	2001	710	1272	2060	1479	2937	534	1922	2247	1605	1061	1986	542	694	1425	1016	904	866	753	1042	865	744	712	1313	1012	952	549	782	492	930	902	318	391	423	1427	526	715	2057	421	743	768	545	413	459	376	812	316	903
BCL2A1	594	498	280	679	1221	693	1920	663	686	1173	508	396	776	225	325	1189	496	290	271	435	449	347	359	281	908	442	656	241	549	302	362	368	271	196	294	397	352	385	507	198	327	367	423	287	191	240	317	172	404
BCAT1	130	149	230	298	145	433	83	119	388	307	223	59	166	164	144	196	145	216	211	178	191	103	194	122	157	197	101	147	115	85	50	89	73	144	101	132	199	119	73	134	86	177	86	92	125	67	199	61	38
SIRPB2	500	688	307	413	605	1221	617	362	950	2177	517	899	413	800	1054	716	904	511	648	1211	340	942	563	410	564	520	318	335	205	414	303	742	350	567	214	655	245	703	204	398	295	918	398	198	310	260	628	549	385
SPOCK1	25	40	12	20	21	46	25	15	67	93	43	28	30	31	35	30	29	25	38	20	12	36	39	33	16	12	11	31	13	13	14	36	5	36	17	14	16	20	20	14	26	20	20	20	18	12	14	22	5
LRRC4	38	68	32	75	95	84	101	64	170	203	50	78	83	38	85	66	45	59	79	65	84	86	81	43	63	65	62	60	78	30	60	39	37	67	51	41	24	28	57	44	39	19	44	45	61	44	60	53	34
DUSP6	3627	3659	2017	3422	4855	2030	2124	1137	2385	4425	4524	4627	5226	2154	2453	3740	3062	4092	1634	3013	4444	4631	3797	2714	1991	2238	2103	1777	2574	1366	2242	2577	952	1971	2819	1985	1683	2533	4131	1514	3906	2092	2351	2165	1357	1724	940	1795	2351
PPARG	8	8	0	30	21	26	9	12	66	64	16	26	30	1	11	13	17	4	12	9	16	11	17	19	6	6	10	5	6	5	8	7	5	13	12	10	7	2	4	7	14	0	7	7	3	7	11	10	1
IRS2	1290	1561	678	890	736	1308	1160	507	2046	1101	1345	532	1161	1116	664	625	979	626	1234	637	588	495	812	998	1099	560	390	559	512	552	640	774	557	491	415	844	643	564	820	392	607	929	398	475	678	592	1691	426	500
SEMA6B	40	28	6	4	21	25	178	4	35	60	3	80	9	2	9	27	5	7	4	3	5	2	16	4	38	5	28	11	0	0	7	10	4	2	2	2	5	6	4	9	2	3	0	2	1	1	16	3	12
MANSC1	17	16	13	7	5	19	20	16	29	24	20	25	34	9	33	23	9	16	15	12	17	19	18	15	13	10	12	12	5	1	11	12	4	15	23	1	5	6	8	9	4	9	6	12	11	17	20	7	2
BST1	698	683	223	290	513	384	679	763	1414	550	663	288	498	229	404	363	333	299	257	633	268	309	379	277	301	514	271	274	212	116	293	552	298	259	159	206	250	192	228	319	312	140	378	382	222	143	279	394	151
LRP3	26	19	18	30	39	31	41	19	48	32	21	20	20	23	36	9	24	40	25	25	25	28	36	17	29	23	18	23	26	8	15	18	11	19	10	30	9	13	21	16	12	14	18	20	24	20	28	11	17
IFITM3	516	257	346	844	418	453	681	369	341	513	780	468	1417	218	513	549	380	379	288	409	503	456	234	926	941	590	578	255	238	194	373	225	233	255	309	336	319	319	467	411	383	391	309	272	461	207	200	194	350
ABCA1	265	157	101	212	69	240	50	53	439	617	494	243	270	136	177	187	161	428	98	90	192	248	121	174	133	93	74	223	77	66	84	187	77	105	69	74	120	117	152	120	172	184	136	178	79	81	107	111	94
NOTCH2NLB	339	232	221	282	118	225	101	129	209	321	305	221	206	185	193	108	212	250	208	172	247	186	168	96	197	77	119	91	87	151	122	203	108	143	156	139	188	116	92	140	134	130	96	163	208	169	271	86	184
ANKRD22	36	12	15	44	27	13	33	24	23	25	32	50	224	6	6	26	12	14	7	50	37	8	17	33	86	17	27	28	4	11	25	12	1	13	7	21	16	18	22	7	15	22	9	5	9	20	7	8	6
CLEC12A	1961	3597	3941	4885	3204	5754	4642	2729	9151	10928	8945	5437	6381	4974	8327	5132	2819	3445	5970	8967	6658	7261	4865	2729	5880	6093	4094	2424	4070	2150	6880	2915	2574	4263	3840	3348	4456	2778	3896	4302	4565	3151	3542	1996	2403	4093	2298	1838	2944
MYOF	703	722	1133	1424	608	1319	1225	820	1038	1894	1141	1088	2845	865	982	492	884	1137	870	1600	2070	1227	396	599	646	923	1103	736	400	501	1116	1324	412	629	883	875	686	624	502	603	681	476	565	612	661	584	533	446	965
NKAPL	30	14	19	19	24	41	27	28	60	54	29	33	34	35	24	33	31	21	19	28	23	25	30	15	39	11	19	24	28	5	26	24	19	18	27	18	13	31	8	22	21	22	17	18	13	17	22	11	17
ZNF366	51	57	134	78	31	123	44	59	151	126	94	79	98	91	95	87	82	87	43	71	76	107	99	118	84	65	36	66	35	49	77	73	22	74	70	39	54	45	52	52	47	78	43	60	91	96	74	64	36
CTTNBP2	4	19	3	2	6	28	6	6	53	38	27	68	4	17	7	6	14	8	5	13	31	15	31	8	2	8	0	1	2	13	3	8	2	5	11	1	1	16	5	10	2	6	0	10	2	4	10	7	7
NR6A1	25	27	21	28	30	46	33	16	56	59	25	42	71	29	41	22	32	20	25	34	31	45	33	25	35	26	18	27	15	21	26	24	16	30	17	20	30	20	30	23	33	21	17	17	31	21	32	16	20
ADM	158	44	57	108	283	274	250	58	331	298	55	23	106	23	56	161	53	36	58	27	59	33	29	32	151	110	106	30	94	11	69	46	41	21	19	119	28	46	41	32	25	28	10	27	31	14	44	15	26
SIPA1L2	235	163	130	224	85	270	158	92	273	349	360	182	194	138	144	198	262	227	124	103	161	225	122	174	143	138	145	113	70	93	152	147	61	77	117	120	200	134	105	100	151	174	57	85	100	214	211	48	136
TNFAIP6	14	15	18	24	38	27	51	13	73	17	8	22	92	10	19	26	22	16	4	12	15	23	14	20	32	17	40	4	39	1	12	12	4	8	0	6	1	6	15	0	14	10	10	4	5	5	5	2	4
FGD6	166	144	173	153	110	174	182	103	235	360	141	118	253	283	236	170	203	221	198	191	149	182	121	115	91	106	78	127	108	103	152	219	71	222	170	172	131	85	98	88	170	82	92	96	92	128	148	118	89
TREM1	971	1236	640	611	1006	785	1521	491	1217	952	1761	611	1436	373	652	1091	1275	585	583	299	564	555	1138	599	743	623	382	539	475	762	573	504	397	365	541	764	582	441	1192	310	786	813	289	380	351	385	624	371	740
FFAR2	361	105	112	247	418	89	901	135	113	523	206	176	454	52	106	382	135	50	48	108	196	118	88	136	131	136	189	69	270	44	101	67	31	55	84	108	91	93	199	64	79	90	132	120	41	34	30	71	102
C5AR1	273	436	165	260	549	310	385	291	525	460	303	225	304	144	246	285	262	177	245	223	245	225	254	220	379	263	255	169	383	175	162	133	153	145	130	241	215	265	367	172	221	164	191	136	141	131	272	122	205
DST	518	306	450	449	196	331	210	230	725	631	584	653	595	787	484	288	697	799	529	362	657	858	466	355	181	272	187	236	140	326	299	655	286	653	311	362	272	179	238	179	351	296	230	281	276	519	392	243	289
SPR	15	19	21	17	41	11	29	9	54	25	20	14	14	17	20	27	19	11	5	17	15	30	26	15	34	21	6	6	23	8	20	16	11	17	2	16	10	10	15	12	12	12	14	10	11	9	11	8	7
FZD5	9	4	10	9	9	11	7	0	32	31	8	17	8	9	6	9	22	10	9	5	8	15	8	2	11	8	7	4	3	11	3	9	6	8	6	5	3	4	6	5	3	11	2	2	3	1	3	4	1
PRRG1	5	10	12	10	2	5	17	4	23	14	24	16	20	10	9	8	6	10	5	7	9	29	29	13	11	11	9	10	2	8	12	1	1	5	3	8	2	4	2	1	7	4	6	8	10	12	6	2	5
CCDC144A	65	55	131	116	6	30	17	12	136	118	165	130	974	75	129	25	124	420	96	17	118	84	158	30	17	15	13	16	25	33	4	76	18	80	29	25	42	50	14	30	215	27	3	44	11	59	94	10	17
MGST1	104	125	99	144	265	178	152	157	361	329	140	130	203	167	181	98	136	117	149	131	90	116	190	141	137	85	132	149	190	42	182	155	96	91	109	78	106	116	91	79	118	63	122	84	106	129	142	75	56
GPER1	26	28	24	19	31	92	20	15	103	65	26	12	46	26	39	10	68	8	37	20	26	8	32	26	48	14	30	26	17	13	35	12	20	16	10	3	24	11	12	8	10	19	13	30	30	24	21	9	7
ADGRE3	29	85	48	127	106	143	59	74	70	273	174	142	97	75	97	98	76	70	121	84	125	102	76	70	69	48	54	78	91	68	66	135	44	64	67	40	50	57	47	55	54	113	45	75	23	63	88	53	49
MMP14	158	227	159	222	247	141	163	227	554	213	243	206	230	317	309	193	259	159	67	239	128	133	197	196	210	200	146	189	154	82	240	102	130	113	94	155	140	196	126	157	158	112	175	140	161	91	258	104	81
LPAR1	22	42	49	68	121	54	62	101	99	134	52	65	53	102	89	57	89	45	30	89	44	90	64	84	88	56	77	42	50	24	71	69	40	79	40	59	17	39	50	32	42	16	44	53	45	40	46	35	22
DDIAS	45	27	42	47	70	41	87	39	82	132	35	54	87	41	60	86	24	59	37	58	60	48	80	62	82	36	44	60	48	40	52	41	22	21	52	47	40	30	40	35	52	35	50	43	38	26	19	61	23
LOXHD1	245	39	270	161	61	245	275	179	954	745	510	922	269	297	337	231	435	749	203	181	266	237	726	307	173	144	247	180	151	102	83	82	242	311	182	117	99	108	276	169	378	179	198	140	158	284	263	80	214
SH3PXD2B	73	67	31	68	14	139	13	12	254	88	86	39	50	14	65	32	57	30	12	34	55	37	35	54	40	26	17	54	16	15	10	11	12	29	0	11	38	20	27	15	18	66	6	18	46	22	78	10	18
SPRED2	18	19	27	41	37	41	25	12	40	18	32	23	27	12	38	24	43	25	19	30	23	23	22	22	22	16	6	30	25	21	11	23	14	19	21	23	10	20	16	21	19	25	14	13	15	21	27	10	10
ENSG00000260861	575	324	129	203	178	297	180	194	861	794	243	471	347	140	269	195	198	242	173	410	190	472	530	202	148	130	248	163	89	178	161	201	59	292	109	252	327	282	136	102	337	114	93	257	131	266	105	64	106
ECHDC3	97	77	38	40	60	96	29	43	131	71	59	20	48	40	100	28	77	40	57	32	37	48	47	60	57	23	35	29	32	17	48	44	35	29	19	20	15	42	23	29	29	55	45	23	42	50	107	18	15
PTX3	130	109	44	86	187	37	846	68	80	66	76	67	107	44	55	267	83	67	49	55	48	56	136	76	148	54	52	52	115	43	78	68	49	60	67	85	55	66	73	28	68	46	65	44	53	61	55	55	28
F2RL1	16	15	29	37	63	54	38	46	142	76	53	30	35	18	40	21	39	30	30	69	39	48	38	27	57	41	18	20	41	21	25	20	21	33	30	30	27	23	17	35	26	32	25	30	34	34	29	23	18
BEAN1	31	27	51	18	29	70	27	31	32	29	36	8	38	28	40	28	29	35	37	15	13	28	26	37	29	20	16	22	16	15	26	14	16	23	26	21	38	27	19	13	26	14	17	8	22	27	18	32	12
RXFP2	51	76	41	50	51	58	100	124	73	69	26	64	86	79	67	27	86	53	45	71	53	76	139	69	76	20	53	70	49	27	48	94	22	48	25	20	41	74	28	20	63	20	54	44	49	50	62	21	14
CHRFAM7A	29	42	11	24	32	52	29	8	69	19	22	33	36	33	47	24	59	22	24	49	27	34	28	12	32	13	26	26	14	16	27	15	21	21	35	21	16	21	21	14	35	25	13	21	16	23	23	10	21
GAS2L3	26	16	17	22	11	16	13	9	21	38	18	20	13	10	23	12	13	16	13	13	16	11	15	18	11	19	18	7	19	13	12	14	10	9	14	12	7	4	3	8	15	8	11	9	8	6	8	7	12
SLC26A8	27	24	20	17	28	27	35	27	36	45	24	36	85	22	34	37	14	13	38	28	11	17	37	7	23	11	15	26	13	6	12	17	7	32	18	10	12	18	11	8	23	18	14	10	28	31	27	27	7
PANX2	25	29	16	24	29	19	26	17	31	37	25	21	15	13	34	22	17	10	13	27	26	15	19	30	23	15	27	11	21	9	20	17	16	13	5	16	9	11	33	17	10	12	16	13	20	13	15	7	13
OPLAH	19	33	13	23	30	32	21	29	43	52	18	9	23	17	23	29	27	18	19	42	27	34	26	19	32	22	28	10	26	9	27	19	12	26	11	24	14	9	22	10	14	12	23	20	20	17	8	16	15
DDO	17	21	21	24	32	49	29	19	38	42	31	15	29	18	22	10	14	30	26	46	18	17	13	28	35	13	20	10	16	15	31	12	12	18	20	22	18	28	6	18	19	31	13	15	10	8	22	6	12
PADI2	145	131	154	173	85	184	100	94	701	446	207	126	347	165	318	183	186	197	303	212	73	143	323	105	197	74	138	71	133	88	88	199	116	289	113	58	107	42	150	95	103	133	107	212	119	169	227	90	43
SOCS3	2170	400	662	1403	2354	4042	2855	1146	2413	4335	373	253	619	230	980	1664	744	237	133	215	472	332	149	313	1803	498	1385	457	675	395	887	175	418	286	145	447	584	368	810	972	337	379	203	428	237	457	482	193	839
TMIGD3	0	12	8	4	6	17	6	8	15	8	14	4	0	9	9	5	11	6	8	6	2	11	13	11	9	1	8	4	2	1	4	4	1	1	5	6	0	0	1	0	6	13	4	4	3	6	7	0	2
UNC5A	21	35	21	50	90	57	69	57	58	66	39	34	40	32	44	50	46	26	17	55	56	39	63	42	43	35	49	57	48	17	38	53	17	27	16	23	18	18	32	34	30	20	21	44	21	27	15	40	16
LHFPL6	14	18	15	27	15	50	40	32	141	50	32	16	22	22	13	37	22	26	21	42	25	39	20	29	29	23	9	19	36	14	14	7	19	7	17	12	25	14	18	28	19	9	6	22	3	33	11	13	37
ANO5	34	24	35	64	64	14	43	16	54	100	66	92	111	56	61	38	43	74	30	25	35	68	27	32	23	40	38	16	25	12	30	34	20	26	22	25	34	32	21	36	50	18	52	28	42	45	20	38	27
DOCK1	14	28	27	22	22	61	28	21	151	88	38	33	114	19	42	27	43	50	19	54	80	38	33	30	10	25	18	33	11	16	22	43	10	8	38	24	24	16	20	12	30	30	9	41	21	43	26	29	30
ERVW-1	21	9	21	25	8	34	12	8	38	42	35	34	19	30	33	9	32	34	41	5	44	47	14	6	4	3	5	2	6	22	13	24	7	29	18	13	19	8	8	9	3	17	7	11	14	21	6	4	21
ENSG00000284956	11	21	10	23	37	22	20	21	28	69	32	36	26	19	27	23	22	20	20	20	20	21	21	21	32	32	10	9	32	19	20	11	11	19	18	12	25	14	13	14	13	13	17	24	10	12	21	10	7
ACVRL1	17	10	12	19	27	16	15	21	44	56	29	14	17	8	20	27	13	29	25	16	22	24	24	36	16	19	21	22	11	7	18	26	4	18	11	11	1	21	5	19	19	9	16	11	11	14	10	4	5
NHSL3	32	45	33	69	15	50	49	23	88	44	48	51	53	71	23	32	42	54	25	47	66	43	32	47	39	79	24	30	27	27	28	26	15	39	29	14	19	45	25	35	41	31	26	27	39	26	25	21	31
DACH1	19	11	16	10	21	30	30	16	61	49	18	43	38	17	39	20	35	30	15	20	18	18	29	23	35	7	10	21	17	8	10	17	11	24	15	11	15	3	23	9	16	14	19	20	19	43	25	14	18
ST14	91	370	311	703	376	327	389	412	1466	902	788	759	681	564	684	339	874	430	380	188	549	586	694	445	203	307	301	641	338	234	382	199	255	323	196	178	297	236	437	262	459	486	210	510	325	258	679	382	227
POTEI	24	18	36	37	6	31	32	18	32	25	28	36	25	25	48	6	14	13	34	23	24	15	13	20	29	20	21	27	10	32	13	22	6	9	25	11	5	13	7	14	12	16	11	13	20	12	28	13	9
EPHB2	98	91	48	56	90	92	71	64	63	72	203	82	203	33	36	145	71	72	66	18	88	37	83	124	77	48	69	19	21	18	88	61	32	44	29	9	72	57	73	56	125	17	63	17	65	9	57	36	33
OR2B11	103	14	22	25	16	23	182	11	24	31	37	22	30	7	22	27	14	12	7	19	13	12	19	49	7	17	17	6	14	21	16	14	15	16	15	36	5	7	10	10	15	23	6	10	7	6	13	9	36
LILRB5	30	190	24	21	24	38	27	103	40	25	53	17	29	15	21	231	188	26	25	13	16	26	26	20	15	13	33	11	10	13	150	10	16	10	17	22	15	31	23	6	9	12	30	11	5	8	9	14	5
THBD	318	83	12	27	44	68	81	24	71	68	40	19	33	14	26	19	25	27	12	33	25	21	30	28	51	14	18	14	23	25	27	25	16	14	14	34	20	16	78	7	12	28	11	33	13	14	58	10	37
TRIB1	586	367	168	351	521	305	735	132	392	816	455	316	649	169	265	495	426	176	179	163	229	173	266	203	289	222	235	125	277	208	174	178	108	111	165	491	154	191	513	181	313	310	165	163	115	106	144	80	335
F12	15	14	14	11	17	32	22	11	33	27	32	20	44	12	49	11	24	18	17	7	20	11	39	23	20	14	23	11	5	5	27	11	12	11	18	7	13	8	6	15	17	13	10	21	24	9	16	14	11
TMSB4Y	359	176	96	151	220	136	127	70	113	143	162	196	180	122	148	160	151	214	63	81	190	106	159	93	121	86	72	112	67	117	214	104	64	48	145	81	29	103	46	59	181	122	102	117	42	67	163	165	57
ACSS3	9	6	6	11	22	15	14	4	25	28	11	10	14	11	15	21	7	6	5	2	10	7	12	4	3	8	1	10	5	6	14	8	2	12	2	8	4	3	4	5	3	6	4	4	5	12	5	5	6
C3AR1	107	45	99	181	73	267	95	189	176	130	109	198	98	92	48	145	230	134	59	72	103	174	234	55	85	133	104	163	73	106	112	130	81	31	109	54	95	69	28	41	89	89	61	97	59	55	46	30	88
MGAM	125	191	99	150	273	221	410	212	493	885	200	355	352	101	278	134	165	120	321	116	128	131	319	135	169	122	158	141	372	79	108	100	109	104	120	174	153	239	150	75	139	165	119	115	168	277	212	67	144
WNT5B	19	18	13	15	40	49	23	20	47	83	49	22	38	26	31	21	19	36	32	24	18	17	32	44	35	21	23	13	11	9	14	21	21	29	17	16	13	19	36	13	19	41	9	10	36	29	22	15	15
TSGA10IP	13	10	7	4	7	6	12	7	14	7	24	1	6	14	2	11	9	22	10	11	13	10	11	8	10	6	3	5	7	1	4	3	1	4	11	7	10	8	11	2	7	7	10	2	7	4	7	3	5
TMEM51	22	14	4	7	19	11	16	6	24	19	20	24	21	15	15	1	16	18	5	23	14	15	8	30	12	4	9	6	5	7	19	5	3	3	12	3	1	17	8	12	12	9	20	4	11	0	9	13	1
TMTC1	28	14	66	179	117	117	108	24	390	290	178	46	25	56	44	54	97	10	13	99	122	75	71	145	1	15	2	29	12	5	7	81	42	152	61	65	42	42	23	39	15	89	48	6	5	22	23	22	3
MMP9	3	41	4	21	27	12	90	4	79	46	52	30	86	26	36	19	25	27	69	19	14	23	81	4	8	8	10	31	27	10	5	9	1	26	29	6	11	13	11	12	29	9	7	9	13	39	18	39	7
NAMPT	23648	11185	3089	8376	10826	7422	16697	2908	9496	21115	8608	2334	13274	2385	3120	7106	8107	1840	4713	2042	4581	2484	3878	2913	9379	3870	2776	1843	5881	3907	2173	2013	3164	1870	2768	10481	4599	3498	11955	2499	3952	5152	1195	2254	2010	1334	4844	1123	7796
C2	49	51	79	59	56	87	67	50	86	77	71	53	268	49	76	82	27	57	23	134	40	47	25	79	72	76	76	48	45	45	99	35	24	23	48	40	58	50	43	23	61	59	35	33	36	18	43	18	39
SMPDL3A	76	130	58	86	150	104	72	98	145	112	75	35	77	69	76	87	76	37	45	49	72	57	86	42	74	62	69	43	72	26	53	52	32	57	20	49	32	92	68	40	84	56	48	129	41	27	67	31	35
PROK2	202	136	144	100	329	220	291	85	338	502	209	147	189	82	219	285	362	125	102	105	102	80	121	50	166	137	67	197	188	160	66	51	74	151	88	183	142	182	43	142	145	134	104	85	78	38	118	105	138
LYVE1	1	3	6	6	3	12	4	0	45	20	6	0	3	4	3	12	15	5	4	2	5	3	10	3	0	1	2	3	0	1	0	5	3	5	2	1	0	5	4	1	2	6	2	2	2	6	4	0	4
MAB21L3	16	12	11	13	3	28	17	4	57	63	20	26	21	9	23	33	16	12	16	8	13	30	25	9	9	8	7	10	10	17	11	22	7	11	3	6	13	20	12	2	30	11	7	12	5	12	4	7	10
SIGLEC15	22	32	37	30	39	57	29	41	96	105	44	35	41	34	88	36	49	28	35	37	45	51	54	26	25	30	27	49	43	11	66	20	31	29	26	41	34	33	28	23	35	14	21	19	38	21	26	36	26
SAMD15	20	12	28	33	19	42	44	17	73	55	46	61	57	36	26	42	36	34	50	21	35	38	39	15	28	23	14	38	19	39	28	28	9	26	28	20	14	12	33	15	30	25	15	32	49	13	26	28	24
RAB20	346	326	129	159	201	248	200	112	288	285	218	97	192	81	199	207	125	162	114	134	113	135	143	284	328	122	104	129	124	97	135	87	85	75	89	136	192	195	391	124	94	204	77	80	91	88	225	53	121
TGM2	13	48	30	24	28	23	27	10	47	38	109	29	76	29	15	42	23	17	17	17	29	22	8	26	28	18	29	11	21	5	39	24	13	6	19	29	12	22	17	13	12	29	29	13	19	29	21	7	13
WDR49	86	33	69	32	36	57	57	17	41	17	92	89	98	35	55	23	149	101	58	38	27	36	49	28	48	19	15	53	12	28	31	52	13	45	30	55	41	24	37	49	24	70	18	25	53	19	58	14	22
CATIP	67	33	19	30	63	45	47	31	44	41	33	17	38	14	25	37	37	34	20	32	33	19	40	33	28	21	42	17	31	21	32	17	15	15	31	21	14	22	45	6	49	24	21	24	16	17	21	32	15
DZIP1L	38	51	30	35	36	55	45	14	129	84	78	64	34	16	52	28	43	87	46	60	29	47	56	13	64	20	26	33	13	13	43	37	18	34	47	28	20	49	23	14	43	20	28	24	58	72	52	23	20
FPR3	33	28	28	21	46	30	34	27	20	24	84	65	32	36	16	40	48	117	16	12	29	23	82	84	112	39	24	55	19	34	24	28	15	22	39	27	13	23	16	26	20	47	12	10	58	30	23	18	10
SYT15	32	37	46	58	28	51	20	18	33	24	39	23	63	56	36	33	37	38	9	43	21	62	44	44	45	46	20	28	20	11	30	18	13	30	49	31	31	29	15	16	43	26	12	46	13	22	8	28	24
ADAMDEC1	24	31	21	14	27	76	35	12	23	18	10	35	48	23	17	24	10	23	24	36	32	14	14	17	43	18	8	17	29	19	35	25	7	18	8	6	18	5	16	16	39	4	7	17	16	15	20	11	8
VSTM1	203	338	204	101	234	224	276	135	650	439	114	237	352	304	196	395	231	244	141	103	233	158	216	174	420	230	252	21	49	101	38	320	200	148	13	137	287	161	63	21	173	83	71	242	155	306	136	91	60
TMEM132D	17	8	15	10	8	10	14	24	22	36	14	2	13	16	26	14	12	25	16	21	8	8	24	16	8	10	14	4	12	2	11	15	9	7	9	5	4	7	15	13	14	11	3	20	15	5	8	7	10
PRR16	32	11	5	18	15	13	4	11	44	8	46	4	20	21	9	11	14	12	3	15	13	4	8	18	7	10	13	9	5	5	6	6	16	4	10	5	2	7	12	12	9	10	5	3	6	19	8	5	10
ENSG00000244255	64	54	76	55	36	80	73	47	73	68	73	57	263	41	74	78	20	65	14	148	39	41	23	90	80	80	79	37	39	43	87	32	19	20	45	27	71	66	39	17	53	60	14	36	33	21	42	7	40
SLIT1	17	10	10	14	7	9	12	5	17	22	10	18	3	12	7	5	13	11	13	13	15	18	12	9	8	10	13	4	7	13	6	7	3	4	9	8	4	3	8	13	7	17	6	8	9	6	8	4	7
CD209	9	15	19	15	4	11	5	9	13	15	12	15	17	9	8	8	21	31	5	9	6	27	15	16	26	29	11	3	3	6	11	8	1	10	9	3	6	8	10	8	10	14	5	3	3	7	13	7	4
C1QB	38	22	33	8	22	94	28	3	106	73	12	19	70	14	18	10	17	20	27	9	18	14	12	33	109	62	14	7	11	29	21	8	2	3	2	23	9	29	7	13	16	31	10	7	23	16	12	8	27
BTBD19	130	90	37	84	132	63	212	28	53	75	83	33	74	42	57	103	90	16	38	26	47	29	65	68	55	64	51	33	49	44	34	46	49	43	33	115	33	36	79	35	32	37	26	47	41	9	31	39	53
SERPING1	676	163	296	366	150	159	297	213	167	132	785	476	1752	224	144	552	105	369	109	319	309	326	132	905	668	414	185	204	164	74	468	148	78	88	186	187	362	338	292	214	280	456	140	90	333	105	158	76	162
KCNK13	11	6	4	12	11	11	4	7	12	11	5	4	11	13	7	4	12	2	2	3	13	7	2	4	3	10	3	4	2	4	1	6	1	4	3	2	0	12	2	5	8	3	1	4	7	5	3	3	1
ENSG00000288570	9	20	12	12	14	17	18	6	15	11	10	6	11	16	8	4	8	13	11	10	11	12	9	20	6	6	13	9	6	4	7	10	11	8	9	8	5	5	6	13	11	11	3	12	10	4	5	8	6
NOS1AP	0	3	4	4	6	6	7	5	13	15	9	8	8	0	8	9	5	4	1	4	5	13	8	3	4	0	2	0	1	5	2	2	2	4	4	2	7	5	2	0	8	0	2	2	2	11	4	2	0
LIMCH1	12	26	28	28	7	15	13	24	52	14	16	13	26	29	22	10	38	14	10	11	25	45	15	4	20	7	7	16	5	5	28	12	11	16	19	20	18	10	9	9	17	3	5	10	9	12	33	15	10
PTGFRN	35	18	51	29	34	28	22	31	131	130	33	38	37	47	35	15	41	23	14	33	27	49	19	24	13	19	50	19	30	14	34	44	28	28	25	16	24	14	21	36	17	2	19	26	15	25	16	31	17
TRIM71	2	1	9	0	10	8	16	6	45	36	1	12	19	23	18	12	4	10	12	8	5	2	6	3	18	8	4	1	4	4	4	6	2	17	1	6	1	4	6	9	4	1	3	12	12	6	2	8	2
DYNLT5	2	8	15	9	12	21	19	6	23	7	5	21	8	2	20	10	13	15	11	6	7	8	27	11	9	2	7	9	3	4	6	4	2	2	9	6	15	7	0	8	7	12	1	3	17	19	9	3	3
ADGRB3	2	2	1	1	7	5	13	4	17	21	6	3	1	0	5	2	6	9	7	3	1	7	3	0	2	0	2	0	2	3	0	3	1	1	1	2	2	3	4	1	4	1	2	2	2	5	4	0	7
STARD13	21	6	5	3	11	20	6	11	38	9	33	8	9	13	8	12	14	22	7	4	9	13	11	6	20	8	4	15	9	7	6	17	2	5	9	3	3	10	11	4	7	12	9	2	3	9	4	5	16
TRIM6	18	15	15	31	10	28	20	2	45	36	10	56	32	15	20	29	14	19	6	28	27	32	34	14	13	7	13	24	11	6	19	34	5	9	23	13	10	6	19	14	16	7	11	22	24	9	22	10	8
PTGR1	6	12	9	16	11	15	30	13	25	13	10	10	47	12	18	5	2	16	11	16	17	11	15	6	11	11	10	17	9	2	13	10	5	4	16	5	5	7	22	13	5	3	1	9	14	8	1	8	2
CDC42EP2	12	8	11	22	14	19	15	10	10	13	29	11	16	7	15	25	11	14	3	7	11	1	7	32	12	18	15	8	2	9	9	6	1	10	7	8	11	10	8	5	15	13	9	4	10	5	8	4	7
C1QC	8	4	6	4	13	20	12	4	42	24	7	5	32	1	11	9	2	3	2	7	12	8	3	26	27	22	15	3	5	6	4	3	0	2	3	2	0	9	2	8	5	17	6	1	8	1	2	3	1
PDK4	94	367	984	1182	1258	2472	1767	2145	3402	1451	4151	2437	1977	1052	1219	1361	3112	1435	1162	1393	1217	1138	806	1250	1627	1238	1845	1831	727	196	949	200	377	629	489	673	799	502	422	787	1451	2191	1359	1642	493	983	1947	483	797
PABPN1L	2	10	5	6	22	8	20	6	6	13	7	7	9	6	9	4	4	1	6	5	8	6	12	8	5	8	1	10	6	3	4	3	3	9	5	11	0	2	2	5	0	4	9	5	3	3	3	4	4
BATF2	64	61	64	47	21	56	50	52	40	31	105	66	161	12	55	49	8	104	18	96	45	90	23	114	90	74	71	28	34	29	80	50	11	12	16	37	40	33	36	22	38	84	37	14	45	43	14	10	35
LPL	3	2	3	9	8	129	7	19	5	19	20	7	12	17	13	13	26	14	20	9	22	14	20	18	14	6	9	14	12	14	17	1	4	6	5	7	13	3	8	1	12	12	19	8	7	3	27	6	7
CXCL10	12	8	25	25	20	11	37	5	3	4	26	11	93	15	4	16	9	18	13	20	16	19	7	46	44	11	18	22	4	4	22	12	10	10	5	23	13	17	13	3	4	23	11	5	8	5	9	10	9
ENSG00000281883	6	12	11	24	26	6	21	12	32	23	17	18	17	11	9	18	34	15	8	13	16	25	13	10	9	3	19	14	7	16	21	9	7	9	13	20	11	2	4	12	13	15	6	12	10	10	9	6	13
STK32B	11	23	8	16	15	14	4	5	54	46	14	11	17	2	20	6	13	14	6	17	17	12	20	6	3	8	6	18	4	10	14	9	3	15	5	6	9	8	8	3	13	7	8	7	4	10	13	18	5
APCDD1	28	14	14	29	12	38	13	36	41	26	9	24	43	16	17	24	8	20	14	15	34	32	21	13	28	8	15	14	19	7	21	13	6	28	9	17	15	14	13	24	10	8	4	17	31	17	26	14	19
NMNAT2	6	17	3	10	15	13	14	11	35	53	8	6	8	6	20	16	12	6	4	4	3	11	8	9	12	9	9	13	11	3	9	8	4	4	0	2	1	9	9	3	7	4	3	10	9	12	11	9	9
IL10	4	2	4	3	9	9	11	1	10	18	3	3	1	5	6	4	3	2	2	1	3	1	4	0	5	1	3	5	1	2	0	0	1	0	0	4	3	7	6	1	2	4	1	0	0	0	3	3	0
RNASE1	3	3	2	6	14	0	4	1	36	25	14	20	16	5	2	7	4	4	3	3	13	5	12	8	16	4	11	3	11	2	0	6	0	7	0	5	2	4	7	4	2	2	5	0	13	4	3	2	4
CFAP99	9	8	5	4	2	3	2	5	7	3	1	7	7	6	12	5	3	5	6	5	3	5	6	8	1	2	2	4	1	2	4	3	4	2	9	6	1	0	2	3	5	0	1	2	1	3	4	6	3
GPR37L1	16	27	10	9	5	17	7	3	15	8	3	9	6	9	6	4	11	9	12	4	2	4	4	14	11	3	7	7	12	5	8	10	3	7	5	9	5	2	4	4	3	5	3	3	8	1	4	7	8
PTGFR	3	4	2	9	0	2	2	7	26	0	12	11	5	0	13	6	3	5	6	3	0	0	2	5	1	1	4	2	3	0	2	1	4	3	1	2	0	3	2	5	0	0	2	1	2	6	5	0	0
MPP3	20	5	10	17	7	12	10	11	17	11	16	6	22	11	15	9	8	8	6	15	21	10	10	3	13	9	12	9	4	4	20	21	6	7	1	8	10	14	4	3	1	0	3	6	1	8	6	9	5
ADAMTS5	7	9	17	16	17	19	14	21	17	22	6	16	8	23	35	13	19	28	21	20	5	30	36	21	23	16	0	9	21	16	10	21	14	15	24	18	13	8	10	2	15	6	20	10	14	11	5	11	8
FAM110B	18	12	9	27	22	28	29	5	24	29	24	7	20	6	19	11	13	13	9	9	11	14	6	16	8	12	21	1	10	8	19	9	4	2	6	14	9	18	7	7	3	22	3	14	6	7	18	1	10
OR52W1	2	5	1	3	0	6	0	0	7	7	3	8	4	3	5	2	6	4	3	0	4	5	1	4	0	0	0	1	1	1	0	3	0	4	1	1	0	2	0	2	1	3	1	2	2	4	0	0	5
TRPV4	4	14	14	8	10	35	5	5	24	26	9	12	17	8	28	6	14	22	2	9	9	4	4	9	6	10	12	8	8	10	13	6	6	8	5	3	9	1	8	21	6	8	2	5	4	4	8	3	5
SDSL	15	21	8	9	24	30	8	8	41	20	23	7	19	6	11	16	5	8	7	25	6	7	8	13	14	14	6	10	11	5	12	11	5	10	18	12	7	8	13	9	9	11	13	16	5	3	7	1	6
IRX3	7	1	5	8	26	11	2	7	6	7	17	9	36	3	2	24	13	19	4	12	10	12	28	3	12	2	4	0	8	5	11	0	18	1	5	5	11	4	3	5	27	2	4	5	2	2	2	5	4
KCNH7	3	0	9	5	11	10	5	3	29	20	2	11	6	9	18	6	14	9	1	5	6	8	6	1	4	3	4	6	3	8	2	3	0	3	2	6	3	2	1	1	9	5	0	3	9	11	11	4	0
STAC	0	4	1	11	5	1	0	4	4	2	5	4	8	6	1	6	3	4	7	1	4	3	3	0	5	0	3	3	4	3	0	3	0	1	1	0	2	2	4	1	4	2	2	0	3	1	0	3	0
AATK	180	101	61	111	147	299	174	80	148	321	94	50	147	111	261	193	95	55	167	80	65	193	184	74	147	51	92	127	89	38	193	88	259	40	55	27	63	76	193	95	107	97	124	51	85	58	115	56	102
ITLN1	9	14	14	14	10	6	4	17	5	9	3	1	5	1	4	14	7	6	7	11	5	6	3	6	8	3	12	1	4	3	0	1	2	0	3	12	7	9	6	6	7	5	7	1	4	3	1	1	5
COL10A1	10	2	3	12	2	10	11	14	35	14	18	10	13	6	17	9	18	10	11	10	17	15	5	18	13	6	1	7	2	5	7	8	5	16	1	9	9	13	3	15	9	9	3	7	1	13	4	10	15
LLCFC1	9	6	3	8	15	3	3	8	3	7	9	3	5	6	3	16	3	4	2	8	16	3	2	0	3	5	4	4	2	2	4	2	2	2	7	2	6	3	4	1	4	4	10	0	3	4	1	2	3
PGA4	1	17	10	0	12	11	6	10	11	3	6	2	1	2	16	14	2	5	5	2	8	4	12	4	5	3	6	1	4	1	12	7	0	6	3	5	5	7	0	2	2	4	0	3	6	1	2	0	3
ADGRG2	9	8	6	12	3	7	3	2	14	12	8	8	5	13	15	11	9	4	10	10	15	12	2	13	2	11	4	6	2	3	4	9	4	3	5	7	3	6	6	5	10	4	5	2	5	14	8	2	4
PLIN5	3	20	9	11	16	20	45	4	13	23	15	31	17	12	24	12	25	12	11	9	4	6	17	8	14	8	23	10	21	3	13	10	8	10	7	7	10	5	6	6	9	5	8	11	10	13	12	20	2
GPR88	3	16	14	8	5	14	5	10	17	17	13	24	7	29	3	10	7	5	4	19	4	20	13	8	11	8	7	0	12	9	11	7	6	7	5	2	8	6	6	7	9	3	7	4	0	16	11	2	15
TARM1	6	6	49	3	1	12	46	4	123	12	5	18	10	33	7	56	1	12	9	12	2	4	13	5	5	3	0	3	2	0	2	7	3	7	4	1	7	11	1	1	24	2	0	10	23	55	7	3	2
GFRA2	64	35	14	34	43	46	11	19	55	30	42	54	42	38	22	24	17	32	9	17	28	17	54	42	21	24	19	53	4	23	61	21	19	9	17	13	9	33	15	10	16	19	19	20	28	7	33	20	35
ABHD12B	11	17	3	5	21	17	23	10	38	45	10	9	10	16	13	15	15	17	17	14	7	13	45	7	17	30	4	9	4	8	18	11	4	15	5	1	8	8	2	15	18	9	14	9	11	12	16	12	9
SPESP1	13	9	8	1	7	9	6	15	19	24	38	20	9	4	30	23	11	4	3	31	13	14	14	7	14	4	1	5	14	3	7	12	6	9	15	5	4	5	1	0	12	7	9	13	0	16	9	28	1
ZNF460	83	45	76	71	21	58	59	19	73	91	95	74	48	72	87	27	80	83	93	24	92	63	30	18	15	8	15	11	19	57	31	67	24	95	66	54	47	29	36	28	56	54	17	47	25	62	50	27	48
GDPD4	1	7	9	4	0	10	2	1	32	17	14	3	0	6	3	3	10	4	5	4	2	4	5	1	2	6	2	0	0	2	1	3	6	10	2	2	5	1	4	1	3	1	3	4	4	3	4	1	0
DTL	6	13	14	17	1	8	18	8	14	13	8	8	13	14	16	4	14	14	8	23	10	18	3	6	20	19	3	15	9	12	7	2	0	2	9	14	8	4	11	4	2	6	6	4	11	8	13	8	2
TRMT9B	1	1	7	13	8	3	19	11	47	28	14	11	10	5	16	6	10	10	5	13	7	10	18	1	2	10	7	4	11	2	7	0	8	8	3	4	11	5	6	7	13	4	9	9	11	6	1	1	2
CXCL9	18	16	15	35	7	11	14	11	2	12	15	14	59	17	5	9	5	16	10	13	12	10	10	25	31	19	21	13	0	0	16	9	4	9	2	12	18	15	7	9	9	24	5	4	8	4	4	5	8
A2M	91	77	113	112	22	39	46	31	70	65	71	55	29	117	134	24	136	235	38	24	77	77	38	11	21	33	30	9	46	39	26	54	35	138	30	64	53	61	23	27	38	33	14	31	20	140	44	22	38
IL31RA	27	16	33	11	14	11	36	10	10	11	47	22	37	4	28	8	30	39	16	14	1	12	8	28	22	14	9	16	7	10	18	20	4	15	9	19	7	21	20	15	20	29	4	9	15	8	7	3	3
FNDC10	13	6	6	13	14	3	12	6	13	8	8	4	5	20	17	11	4	11	7	12	6	10	8	15	6	4	7	4	15	4	14	5	10	6	8	8	7	5	2	9	9	2	3	4	10	5	2	5	7
OR56B4	9	8	2	6	3	7	7	5	3	13	6	6	3	1	9	9	8	4	3	5	9	2	9	3	10	6	2	3	0	3	2	12	3	5	5	4	5	2	6	1	2	1	5	4	2	2	5	1	8
TMEM176B	1077	90	768	336	1806	1000	1852	981	1819	1655	132	126	1302	882	1078	223	130	557	117	1018	74	1016	964	203	1521	1326	446	110	83	60	170	173	507	1008	440	70	676	135	547	126	925	505	657	626	453	505	60	441	492
PLEKHH3	8	11	10	4	15	4	11	7	8	7	12	10	9	2	3	13	10	10	6	12	5	9	9	9	20	9	9	5	3	2	6	3	6	11	2	7	9	6	12	3	5	5	7	2	10	5	11	1	8
WNK2	2	3	3	7	3	2	7	2	5	6	2	3	5	3	9	3	3	14	0	5	4	1	3	2	3	3	1	4	1	1	3	0	2	3	7	2	3	1	3	1	1	1	4	2	3	4	2	1	2
CCDC168	25	8	23	11	5	8	4	2	22	18	23	38	13	21	20	8	19	31	24	8	10	19	8	11	9	9	3	4	8	15	16	26	9	24	12	5	10	8	8	9	6	16	12	8	7	15	1	4	6
TAS2R40	5	3	2	2	2	4	1	2	7	7	5	7	5	3	1	4	5	5	2	4	3	3	6	2	1	3	2	5	0	0	1	5	2	1	3	0	2	5	2	1	5	0	1	4	2	2	3	0	0
IL27	19	5	13	11	9	14	24	6	12	12	24	13	32	11	6	21	9	11	3	12	4	7	10	4	19	13	4	4	6	5	13	4	2	2	16	11	9	14	9	9	12	13	9	8	7	7	13	9	3
SERPINB10	39	6	22	38	54	44	69	30	51	28	29	54	112	24	64	35	8	72	40	32	15	32	131	17	51	7	10	52	38	7	13	14	9	74	25	9	7	22	14	18	70	2	4	28	50	70	53	13	9
CFB	32	24	16	14	11	22	25	8	20	13	22	30	76	19	32	25	5	24	17	41	17	16	10	27	22	33	30	15	16	21	26	13	6	5	16	14	24	32	17	11	7	14	3	12	15	14	11	4	15
INSYN2B	17	2	12	33	6	10	13	7	14	17	39	5	13	12	13	9	8	15	18	8	11	7	6	9	4	9	11	4	4	2	9	23	9	9	4	15	15	3	11	4	5	1	4	7	5	8	10	11	7
SLC22A1	7	2	4	3	9	4	3	7	56	4	7	17	3	2	1	4	6	8	14	2	2	6	8	7	5	3	3	3	4	8	2	3	1	0	2	5	12	4	6	6	6	2	6	1	2	8	4	3	7
RCVRN	36	27	17	18	38	24	17	13	31	23	24	5	16	10	20	15	23	9	12	9	12	9	21	33	12	11	17	2	12	18	11	13	14	4	6	22	6	19	26	9	17	14	6	2	25	6	24	12	18
RUNDC3B	11	12	6	33	16	11	5	2	14	11	6	2	8	6	14	12	11	2	36	4	8	8	5	8	7	6	7	4	0	7	9	6	4	9	10	15	3	9	4	4	4	15	6	7	3	8	0	6	8
EREG	89	98	44	69	74	52	576	25	121	34	89	32	34	24	29	74	38	29	49	11	12	40	37	61	21	8	7	30	10	56	28	14	23	17	38	70	55	16	123	22	32	157	6	10	36	11	106	11	19
MGAM2	1	0	3	2	0	3	10	2	12	22	6	8	15	0	2	1	6	2	1	4	3	4	4	0	1	2	0	3	3	1	1	8	1	3	4	6	0	1	0	0	0	0	0	0	4	5	0	1	3
PENK	12	10	1	4	4	7	9	29	6	6	7	4	4	4	9	14	5	0	2	4	2	2	7	11	10	2	3	4	4	1	6	11	4	2	1	6	2	2	5	5	4	3	0	3	0	9	16	1	1
FFAR4	24	4	8	6	20	13	11	18	11	30	5	22	22	5	13	12	10	22	9	14	8	29	15	8	6	10	11	10	4	0	24	3	6	7	13	9	7	11	8	14	12	4	17	14	14	5	10	7	7
HCAR3	57	19	33	92	120	15	214	19	18	65	11	12	51	18	15	71	48	26	10	39	35	20	23	19	47	61	45	10	75	33	32	22	10	6	40	39	20	21	42	17	35	10	47	12	11	17	5	9	30
FCGR2C	1690	1704	2942	2568	369	2152	2154	2655	3056	2779	3351	4289	1868	1194	1665	1538	1416	1263	2157	1462	2490	4169	1242	1497	1852	1928	1687	1049	930	66	2422	2381	815	1221	2182	1557	1615	1656	664	1100	2457	3273	807	910	1186	1513	295	1280	2694
BEX1	22	33	8	13	32	41	139	19	42	41	47	89	60	23	89	13	8	14	24	74	35	95	78	9	27	13	4	9	16	8	17	7	5	23	24	8	15	34	26	34	60	23	32	14	37	97	81	7	28
PGA5	8	28	19	2	7	23	13	16	20	28	3	2	3	1	16	13	11	8	13	4	40	7	31	11	3	6	14	0	10	2	26	26	2	7	5	8	6	4	7	5	16	3	2	3	7	11	1	5	6
LDHD	21	19	28	18	40	7	5	7	32	9	17	18	7	13	12	26	24	9	31	16	13	7	22	12	32	27	22	6	3	11	17	28	3	11	14	20	3	10	11	12	19	7	8	10	14	4	15	13	6
TTK	12	4	12	5	8	7	13	5	12	12	12	21	14	6	18	16	10	19	2	10	8	6	7	15	4	5	3	12	1	10	6	9	5	13	7	1	6	7	18	8	8	7	5	8	2	6	9	1	12
HES4	28	18	8	36	27	9	23	6	5	6	38	5	27	16	8	22	14	7	7	8	34	8	15	22	28	24	15	1	16	3	19	10	14	7	8	13	10	9	10	20	23	13	9	3	8	5	18	2	6
PLPP3	6	11	5	2	4	2	9	3	12	11	5	6	5	6	2	10	4	11	5	4	16	4	12	9	1	5	5	5	2	3	1	5	4	4	5	1	2	1	10	5	7	2	3	1	9	4	5	8	6
OR2B6	10	1	4	3	1	5	1	3	4	0	2	4	6	10	3	1	1	1	2	1	6	2	0	1	5	5	1	1	2	0	1	1	2	0	2	1	6	0	1	6	3	2	0	0	0	0	1	0	0
ANKRD36C	1044	715	1340	1457	176	456	312	203	1100	1125	1276	2003	1143	1541	1771	315	1767	1835	1968	300	1511	1686	578	323	216	294	264	282	260	697	340	1716	364	2389	687	740	506	365	299	513	527	575	372	553	481	1699	1090	355	548
NDN	5	1	1	3	4	4	3	6	3	0	7	4	7	9	7	3	0	1	4	0	0	5	9	1	2	2	1	1	0	3	3	1	2	4	1	0	9	4	3	2	0	2	2	1	0	0	0	1	2
ERICH4	5	12	5	6	9	2	10	3	6	3	1	0	3	0	7	6	1	2	1	3	3	1	4	2	5	0	4	4	4	2	1	4	4	1	4	4	7	1	0	3	1	0	3	0	2	1	2	1	0
GABRE	2	1	1	4	2	1	12	1	3	1	2	3	4	1	7	2	5	0	0	3	1	2	1	2	3	0	1	0	1	2	2	3	2	0	2	0	3	0	1	0	0	1	2	2	2	4	1	0	2
SLC18A1	7	11	4	5	22	14	20	14	7	5	16	7	25	7	8	19	9	8	12	54	7	12	6	36	8	17	6	0	4	4	8	6	12	3	8	9	36	12	8	7	15	13	4	5	2	9	2	2	12
GPR15	68	221	44	76	38	44	39	28	92	134	99	766	139	199	86	142	50	247	52	48	101	198	110	56	56	22	79	237	39	20	51	51	50	54	119	26	20	24	101	48	59	31	277	156	50	98	58	108	24
GNAT2	2	12	4	14	2	15	6	1	24	12	7	7	3	5	12	9	16	12	8	8	2	11	12	6	9	3	4	12	2	8	3	4	3	11	15	6	4	3	5	7	7	11	4	5	0	3	7	0	9
C1orf105	5	2	5	5	0	1	3	5	8	3	3	5	1	3	11	1	5	1	4	2	2	10	1	20	1	0	0	0	0	0	0	7	2	7	9	4	0	1	0	1	1	2	2	0	1	2	4	1	6
F3	17	9	2	1	10	0	127	0	3	6	6	2	0	3	1	3	1	3	2	2	5	0	4	2	10	2	5	0	5	2	2	4	0	3	1	2	2	4	3	1	3	4	1	0	0	0	0	0	1
RRAD	4	4	1	7	7	6	31	0	2	7	3	10	5	4	2	33	7	10	10	6	1	2	6	8	9	7	2	0	3	9	9	0	10	3	6	6	8	1	3	1	3	0	8	5	4	3	1	5	3
OR5A1	4	4	2	5	4	6	7	2	2	1	4	0	4	3	4	3	5	2	4	3	2	1	4	2	1	3	2	1	0	0	1	1	0	2	0	1	1	3	5	0	3	1	1	5	0	3	8	2	0
IHO1	3	3	5	3	1	1	0	0	3	7	4	1	2	6	5	6	8	5	3	7	4	0	4	6	3	0	6	4	2	3	2	4	2	3	2	0	1	0	2	0	4	4	1	3	3	0	3	0	1
HCAR2	31	13	32	42	98	3	126	13	6	85	15	11	35	14	7	45	32	13	12	24	14	12	15	17	40	53	13	5	48	17	9	18	5	4	14	31	20	16	43	8	28	9	12	26	0	10	10	11	30
NAT8B	24	4	9	5	9	2	8	12	6	0	4	4	7	4	1	9	10	6	6	4	5	8	8	12	15	1	7	4	6	11	8	6	11	2	1	3	11	6	3	3	9	1	3	0	2	1	3	5	4
IDO1	12	17	12	24	21	15	10	4	6	10	8	14	45	5	5	14	15	14	20	11	6	9	39	17	37	18	12	7	10	9	11	6	15	11	10	9	17	3	13	3	3	39	13	12	11	9	5	8	1
CAVIN3	20	9	3	9	18	7	14	1	3	14	4	4	10	26	3	12	3	5	25	6	0	4	3	1	18	8	14	5	4	5	10	9	6	2	4	0	2	28	2	2	1	0	3	3	2	5	1	3	1
KRT23	19	13	23	6	28	11	32	28	18	94	23	69	23	12	25	19	48	36	11	7	23	5	49	24	22	33	20	16	63	16	11	12	14	14	8	10	31	14	7	18	16	29	10	21	8	1	38	0	7
CLCN1	8	35	38	39	26	16	11	6	3	30	13	13	32	8	9	21	9	5	8	12	8	23	17	2	4	6	12	2	23	2	5	44	2	15	17	1	5	4	6	10	10	8	4	1	4	17	11	21	0
DLC1	0	5	6	3	12	5	15	8	29	13	9	7	11	4	5	6	8	7	8	7	8	3	14	6	7	8	9	4	7	5	1	2	1	3	2	8	6	4	1	4	4	20	4	5	3	7	6	4	14
MN1	21	14	5	15	1	3	5	4	2	4	10	10	1	5	2	6	4	5	6	5	5	6	1	9	8	5	8	3	3	7	4	6	2	3	5	3	3	2	6	6	3	0	0	9	1	1	6	7	4
KCNG2	10	6	3	5	2	7	3	3	10	4	0	6	2	1	7	2	2	2	5	2	9	2	4	3	1	1	1	1	1	3	2	3	0	2	4	1	4	4	4	0	5	0	1	3	3	7	7	0	2
HOXA2	4	10	7	5	8	8	13	1	5	4	7	3	3	5	4	8	5	3	4	4	8	6	0	3	9	3	6	1	10	4	1	5	2	11	1	6	3	2	2	5	0	4	6	0	3	0	2	4	5
TRHDE	14	6	5	3	2	1	5	4	18	8	11	6	5	2	12	3	10	1	7	6	5	4	2	14	6	4	2	0	2	4	1	7	4	9	2	9	4	4	5	3	5	0	1	2	1	13	4	1	10
MAOB	8	4	13	3	2	5	7	2	23	1	3	6	6	0	2	4	15	3	0	14	9	7	5	4	3	1	6	0	6	2	0	0	8	4	0	5	4	2	2	8	3	4	1	3	2	4	3	3	12
GPR82	23	4	6	6	3	12	7	8	28	13	12	16	7	3	7	8	7	25	4	2	3	10	14	8	5	9	5	7	3	7	7	17	8	8	4	3	9	3	0	5	12	15	11	0	5	4	6	4	4
SCRG1	8	7	8	8	4	9	3	0	9	14	8	7	9	7	7	4	6	3	12	5	4	6	7	1	5	1	4	3	3	4	0	9	4	9	1	3	4	1	1	4	6	11	5	2	7	10	8	0	5
CYP4F3	14	17	8	20	47	22	84	15	55	102	28	64	59	20	90	21	22	40	21	44	15	23	107	23	20	8	1	21	45	10	11	19	7	53	33	5	16	24	10	15	60	5	6	25	60	86	42	38	10
EXOC3L1	4	8	5	4	8	3	4	1	4	5	6	1	21	2	2	5	5	8	7	9	6	1	4	7	11	6	9	1	4	0	2	8	2	0	6	1	4	2	8	5	7	7	1	4	0	0	4	2	3
OLFML1	4	0	8	3	3	4	6	2	9	2	4	3	2	5	3	2	3	6	10	4	6	7	10	2	0	1	0	0	7	4	0	2	1	3	1	4	0	0	0	2	3	0	0	2	6	4	3	12	5
SYCE3	0	1	0	4	13	3	9	5	5	6	3	9	6	3	2	5	3	4	4	4	5	2	8	1	3	2	3	3	3	0	5	1	3	1	11	2	4	3	0	4	2	2	2	1	5	0	6	2	1
KRT7	18	8	9	11	36	11	27	17	16	15	1	3	17	14	10	14	7	5	5	25	8	16	15	3	19	5	33	7	7	4	23	15	5	5	7	4	4	13	2	9	23	3	3	12	9	5	9	6	6
ERVFRD-1	5	9	7	4	8	6	3	2	7	2	12	3	1	6	3	3	7	1	0	5	2	4	2	6	3	1	3	1	3	0	1	4	5	3	1	1	5	2	5	7	3	4	3	2	3	7	2	4	0
LGI2	3	1	2	5	3	4	5	9	26	14	5	12	1	1	5	12	11	6	0	8	4	8	8	3	3	5	14	0	0	4	3	4	0	8	3	7	1	3	2	0	3	1	0	2	16	7	2	4	1
RAB3IL1	5	2	1	3	4	139	1	1	3	1	8	1	10	0	1	3	6	1	2	4	11	1	4	3	7	0	0	1	4	2	2	5	0	0	0	2	1	2	2	0	1	8	0	1	9	1	1	2	2
RADIL	4	5	2	4	8	2	6	1	0	0	0	2	1	5	2	3	4	5	3	5	3	0	1	4	2	1	3	8	1	2	0	1	0	4	0	0	0	3	1	1	3	1	0	0	1	1	4	1	3
TACR1	2	4	2	3	5	2	1	3	2	2	5	4	2	11	3	11	3	3	10	1	2	2	2	1	0	0	0	0	2	5	3	2	2	1	5	2	2	2	0	2	3	2	0	0	3	5	7	0	2
BMX	9	0	4	3	7	1	5	2	14	13	11	2	4	1	1	0	7	6	9	4	1	7	9	0	1	4	0	2	2	2	0	3	1	10	4	1	1	1	2	0	4	1	4	0	4	14	0	6	0
GDAP1L1	8	2	5	4	7	1	3	0	1	6	6	3	1	6	5	4	3	3	3	5	4	3	1	2	1	3	4	2	2	3	5	0	3	2	4	3	1	2	3	0	1	0	2	5	1	3	0	4	3
GPR20	8	18	14	36	1	22	16	39	23	32	19	7	4	32	18	1	26	45	15	28	49	30	17	12	7	2	1	4	16	6	27	17	1	8	28	24	11	14	8	23	46	33	12	6	0	10	9	9	20
LRRC56	21	38	31	22	32	23	23	22	26	24	36	36	21	34	19	24	30	30	30	22	40	34	40	36	24	38	59	66	63	57	48	61	51	39	42	68	21	39	55	46	38	51	61	49	62	44	37	71	58
CDC42BPG	214	277	293	213	284	201	285	144	100	131	157	218	111	243	258	242	179	251	224	230	229	322	273	299	339	328	349	348	416	341	360	329	419	370	409	277	343	247	455	383	310	301	441	446	338	409	273	479	393
HIP1R	1391	2386	2642	1986	1507	1306	2488	1499	1149	1254	1213	1768	983	2263	1983	1997	2025	2072	1977	1972	2766	2372	1827	2349	1611	2363	2432	4093	2394	2875	3435	2905	3734	3147	3169	2703	2596	2401	3274	2358	2505	2816	2786	3884	3248	3202	2172	5758	2562
IL24	305	588	580	420	670	261	407	465	264	215	332	386	183	552	497	498	445	452	455	465	651	471	398	747	562	652	717	906	1007	703	691	869	960	692	780	624	673	823	720	593	756	585	935	1032	677	755	633	1060	572
FCMR	1259	2121	2333	1616	1773	1150	1507	1743	1048	1161	1382	1913	777	2198	1972	1927	2050	2045	1878	1891	2820	1999	1536	2437	1773	2070	2498	3548	2721	2688	2386	3019	3247	2946	3013	2490	2367	2231	3109	2074	2454	2624	3011	3611	2710	2946	2251	3833	2294
CXCR5	167	301	314	271	415	148	243	237	147	163	167	259	120	264	205	309	248	260	246	260	280	313	218	277	314	317	333	540	485	374	411	346	455	360	371	293	381	455	407	365	374	322	483	416	335	440	216	596	301
ZNF682	59	109	66	39	136	56	88	50	37	20	83	50	43	64	78	48	71	58	89	82	93	84	72	83	101	139	141	131	139	94	120	70	120	89	148	117	95	95	141	114	120	131	144	114	98	134	98	109	99
MFGE8	183	280	213	199	209	123	185	156	156	136	110	264	73	287	195	231	185	194	212	177	171	191	157	297	190	280	318	340	217	232	281	330	408	341	305	314	310	207	391	276	242	204	289	392	179	335	247	466	340
ZSCAN18	218	409	345	198	390	273	347	196	107	136	177	115	127	419	211	162	269	171	225	279	256	314	230	428	247	333	464	496	321	352	346	362	443	479	404	308	416	376	508	455	276	359	549	602	440	441	462	733	298
AGBL2	24	38	60	27	77	31	35	33	15	25	38	27	34	51	53	40	42	39	40	42	38	39	49	76	57	63	70	83	57	72	60	68	71	80	92	84	57	52	46	60	58	62	60	54	65	65	53	131	54
LZTS3	43	101	78	76	77	46	89	63	21	33	36	41	33	72	57	72	47	56	41	65	98	56	39	130	45	109	87	121	64	84	90	102	151	123	107	71	95	83	109	126	87	94	143	125	73	95	101	118	132
FADS3	124	210	236	155	233	92	184	108	132	113	108	77	93	166	190	184	190	146	154	172	189	207	174	137	210	190	241	289	354	248	262	228	275	221	305	230	168	260	188	204	178	194	307	272	312	231	156	465	194
FAM153A	212	588	527	456	433	403	308	570	323	345	402	1020	69	678	766	691	453	358	229	388	568	662	361	476	576	801	1206	1094	357	851	732	1244	1346	828	966	982	626	632	1112	864	598	649	839	1032	557	1062	662	815	1120
SSTR3	41	170	167	103	238	63	76	97	36	64	97	116	37	179	207	118	104	77	75	119	61	103	80	121	136	157	176	276	117	129	181	340	195	151	166	171	229	120	251	317	140	129	317	189	208	287	129	285	227
CR2	21	53	65	50	38	13	60	46	47	39	28	20	35	65	69	62	44	56	47	40	72	54	27	63	41	45	47	157	80	98	93	119	84	95	67	54	69	33	94	81	108	63	99	119	105	117	47	178	38
GPRASP1	1919	2753	1868	1190	2135	1889	1827	1466	641	1155	1102	1719	426	2477	1610	2430	1672	1144	976	1022	2070	1946	1834	2468	1798	1643	2024	3161	2664	2414	2387	2594	3596	3136	2505	2286	3803	1586	4017	2772	2796	2221	2887	3893	2003	3620	2574	4108	2553
TCF7	4113	5694	4956	3874	4819	2795	4268	4130	2231	2868	2946	5682	1222	5868	4906	5318	3517	3541	2654	3101	4029	4001	3648	5676	3426	4942	6483	6213	4672	6407	5626	6542	7908	7052	5508	5194	6771	4100	8102	6544	5268	4414	5820	8347	4308	6799	5593	8378	6834
MAGED4B	17	31	97	63	59	23	57	43	42	32	19	72	31	56	67	150	95	71	52	66	99	125	48	98	57	109	115	92	89	81	136	104	147	129	191	41	64	98	118	108	804	111	194	128	149	76	116	180	93
AK5	79	73	61	152	162	120	93	101	37	44	71	77	97	95	81	99	171	105	76	109	78	112	56	125	81	177	114	137	119	136	223	189	234	131	184	112	153	82	210	272	89	115	128	220	138	138	154	202	158
RNF43	56	76	52	48	80	32	32	38	26	37	31	48	19	49	55	37	42	28	49	31	39	40	46	71	58	53	93	102	92	63	61	48	102	56	98	83	61	73	61	62	57	53	53	75	48	54	86	92	91
ZNF135	118	226	214	109	236	127	207	90	65	89	88	49	72	230	113	100	152	115	111	168	156	191	113	238	141	158	237	259	192	190	201	190	221	269	231	186	226	205	255	250	155	197	324	329	219	275	231	455	162
MEGF6	793	1296	874	707	1601	469	1081	812	466	539	740	1213	379	1535	951	1533	934	615	829	932	987	720	1103	1287	941	1303	1346	1510	1463	1159	1519	1192	1666	1522	1630	1397	1451	1376	1912	1214	1388	925	1576	2520	1256	1552	1273	2402	1230
PLEKHB1	145	217	226	171	220	126	210	174	71	100	99	225	49	221	161	209	166	205	131	197	169	143	144	223	215	261	286	280	334	282	300	274	342	223	219	220	167	248	331	347	161	192	263	336	194	251	247	247	257
BEX2	577	796	502	345	951	368	498	440	260	262	304	467	138	671	445	519	454	455	349	379	438	403	470	649	674	715	814	730	1022	520	857	639	937	582	677	560	856	715	986	838	517	638	1112	865	509	900	659	876	621
GCNT4	75	96	81	72	76	65	84	71	36	44	67	125	33	113	90	96	52	140	52	64	53	80	94	115	72	120	92	133	102	131	108	179	142	141	150	190	105	54	124	84	88	120	179	103	121	168	97	128	91
CLEC20A	1	2	8	2	20	0	3	8	8	9	2	4	2	10	8	1	1	10	1	16	3	6	5	3	10	15	8	32	26	19	17	21	11	22	14	5	8	9	12	7	19	5	26	12	18	15	9	50	7
RDH16	13	20	27	15	25	16	28	13	8	10	15	16	14	23	23	22	21	21	29	28	37	15	26	42	37	46	35	34	32	53	30	22	37	30	44	31	35	39	29	36	36	49	39	13	31	21	36	41	61
LARGE2	20	30	36	17	13	9	28	17	15	25	10	21	11	24	22	16	26	14	21	30	44	24	23	25	25	36	34	66	36	42	45	57	45	28	44	20	25	19	43	19	42	15	38	55	54	69	12	95	27
MAGED4	11	25	51	36	51	2	37	25	23	22	12	34	7	25	56	71	25	49	24	28	55	66	23	49	18	74	56	52	77	40	61	65	71	80	76	31	28	37	60	37	379	50	89	71	67	65	73	85	39
ENSG00000268533	7	16	25	10	12	12	11	13	9	19	19	27	9	11	30	20	19	16	30	14	26	17	15	14	18	25	23	30	27	34	31	19	20	35	36	28	36	22	25	23	21	17	23	15	25	53	30	22	35
SDK2	62	41	81	102	34	52	72	83	43	72	71	81	9	136	50	120	115	137	73	74	68	82	85	51	26	80	83	249	69	140	214	96	111	204	51	103	119	31	264	144	189	138	99	227	212	179	83	151	167
SMIM10L2A	9	35	26	18	31	14	15	14	11	27	24	25	7	36	19	29	16	28	16	19	28	21	22	28	23	10	49	35	34	27	22	39	54	47	27	41	46	31	35	28	37	45	34	54	19	31	26	52	39
GSTM2	302	440	213	234	280	349	410	184	87	203	101	125	48	214	315	133	289	305	195	136	122	149	177	233	186	292	415	363	294	356	388	366	353	379	178	509	445	526	358	462	530	349	205	348	195	534	254	449	362
PTPRK	15	24	55	23	24	8	43	26	23	22	31	30	3	32	38	22	20	35	25	43	24	64	19	20	35	23	19	82	50	58	57	89	34	70	41	30	37	31	53	34	50	46	55	56	73	74	27	95	53
WHRN	48	94	96	59	62	65	34	65	38	21	86	82	14	43	40	91	61	59	46	37	50	51	112	81	50	81	169	68	120	131	36	65	89	107	122	71	107	89	103	63	110	133	121	116	124	84	87	106	69
GNG8	25	31	31	18	41	10	25	63	13	29	26	8	12	7	33	18	16	26	11	10	43	21	11	13	20	18	49	47	42	35	38	54	69	55	19	42	67	13	95	87	27	45	41	57	59	32	31	68	34
CD79B	216	407	524	376	408	164	447	362	275	243	221	222	246	432	347	374	360	417	356	442	1034	486	297	377	450	487	560	1059	837	585	722	738	639	593	650	496	397	514	522	472	611	372	812	801	631	581	267	1456	274
SHANK1	3	6	14	5	13	7	10	0	4	8	6	4	2	6	8	17	2	9	3	9	9	6	1	13	8	9	13	17	7	6	11	12	31	39	5	2	3	5	34	23	20	27	15	17	25	8	31	35	12
PLXDC1	127	142	153	113	134	71	166	157	52	89	68	137	81	120	60	93	87	135	170	122	124	86	105	332	85	161	183	140	141	204	228	142	243	179	197	113	247	299	249	161	125	185	184	195	234	179	185	291	143
GAL3ST4	33	62	88	36	80	31	39	45	27	25	32	35	14	62	61	43	41	39	17	50	31	62	49	82	54	49	64	109	61	49	70	64	108	67	47	71	62	55	105	102	58	81	70	114	56	68	66	112	77
N4BP3	21	56	76	37	49	16	68	28	26	41	24	63	12	83	56	58	57	53	25	37	69	74	46	85	39	45	62	97	89	69	84	111	78	99	64	70	61	57	128	67	76	77	78	107	90	60	51	184	49
TUNAR	1	4	7	1	6	0	3	1	0	0	3	1	1	1	3	2	0	1	1	2	8	3	0	0	2	16	2	12	4	8	11	10	2	8	8	1	2	1	18	8	11	2	0	1	8	11	0	49	8
ENSG00000285947	109	294	342	241	284	109	290	210	159	157	144	113	135	272	220	239	216	272	250	276	682	298	199	230	310	296	359	701	545	400	479	466	470	373	439	291	247	352	332	312	378	215	515	525	398	391	187	937	179
KLRB1	365	460	289	289	466	294	159	166	142	119	153	207	113	278	295	208	253	203	532	440	230	166	207	313	265	468	452	254	862	472	308	282	538	151	508	511	668	886	343	390	298	552	416	210	437	544	608	281	298
SCN4A	5	8	6	2	4	2	2	6	5	0	0	3	1	8	1	3	4	7	3	2	6	8	1	6	3	1	8	14	8	8	7	11	7	7	8	7	5	4	8	11	10	7	3	15	9	13	7	31	8
MORN3	209	226	217	101	328	145	119	159	60	113	199	145	55	293	106	243	212	199	114	180	178	225	185	275	346	390	232	193	274	221	362	189	546	284	153	357	442	281	252	320	179	378	513	321	274	371	307	255	238
MS4A1	1663	2904	3055	2312	1915	601	2689	2156	1610	1427	1575	1866	1137	2648	1912	2735	2638	2653	1726	1955	4818	3051	2803	2171	2643	2610	2275	7841	4232	3894	4181	5076	4162	4667	4278	2967	2442	2416	3716	2542	3879	1597	3559	3912	3845	5149	1475	8700	1884
DPPA4	4	7	2	5	7	2	7	1	1	3	5	2	1	6	4	6	2	8	1	3	13	3	0	3	9	4	0	25	6	5	6	12	11	14	13	6	8	3	11	25	16	14	11	7	3	11	11	20	8
ENSG00000289731	86	383	331	308	498	374	216	358	238	344	307	515	64	523	678	448	343	463	314	469	182	527	145	194	248	216	768	701	218	405	567	843	1102	1008	255	674	421	373	938	927	680	624	454	1189	386	722	493	619	921
FCRLA	43	100	127	55	138	14	70	67	53	53	48	44	30	82	50	93	79	99	87	87	194	112	84	86	71	73	103	313	153	235	134	185	145	176	141	71	84	81	117	104	145	108	162	193	165	125	58	255	63
SCART1	120	107	135	97	71	87	62	70	37	53	128	79	51	219	80	255	161	99	172	115	169	100	128	237	67	183	352	95	270	116	159	174	171	224	155	120	548	270	207	295	177	173	131	215	192	119	186	242	118
CD79A	218	420	379	231	397	69	393	272	244	153	164	173	146	276	222	260	305	261	273	240	835	289	216	237	383	313	297	1006	728	443	563	581	609	522	391	280	304	335	663	376	495	263	569	527	630	465	215	1040	239
TTC24	95	105	202	42	84	113	69	74	49	60	103	91	29	173	120	100	86	85	82	117	103	100	73	212	58	105	123	191	136	151	151	138	135	235	219	141	110	76	271	223	86	218	204	188	233	82	132	160	97
CCER2	33	86	37	40	69	36	54	35	12	12	25	27	31	61	38	19	29	30	45	51	59	37	31	55	68	70	68	41	57	61	66	45	53	40	87	50	80	85	59	74	78	50	74	79	71	52	68	74	57
PAX5	383	750	1010	521	423	125	760	474	511	375	334	270	298	595	553	541	620	503	531	523	1521	773	453	478	628	592	472	1675	891	1025	1230	1286	1052	1532	967	667	668	555	887	628	991	487	840	1302	1319	1207	313	2343	548
CNR2	52	88	124	77	78	27	114	77	68	63	54	51	30	79	59	87	91	62	63	60	171	91	64	93	108	91	141	223	140	126	112	138	125	118	126	84	100	86	95	80	124	73	114	149	120	172	78	197	81
FAM111B	62	77	90	88	120	19	118	57	47	43	30	48	78	41	107	72	99	117	87	106	112	150	39	59	69	150	30	275	230	158	187	125	124	287	183	103	54	71	324	119	98	82	171	89	129	102	33	365	69
NIBAN3	326	778	974	641	719	141	736	601	515	511	398	253	232	682	661	808	687	550	597	689	1693	775	547	440	877	628	745	2495	1268	950	1142	1423	1219	1455	1127	780	768	673	1153	778	1319	638	1172	1395	1452	1349	355	3011	519
MMP28	9	7	14	9	9	5	8	8	6	5	9	4	0	1	1	2	4	5	3	1	6	1	5	8	1	6	2	16	10	6	12	8	25	14	4	9	6	12	12	21	11	13	10	20	14	8	11	9	16
TNFRSF13C	124	248	223	139	186	32	328	100	119	81	90	77	91	203	122	133	171	93	110	105	335	139	193	127	180	185	198	548	335	233	293	350	444	290	216	170	212	132	336	192	197	137	198	340	342	288	67	408	179
SMIM38	24	41	19	26	8	25	10	23	16	21	28	19	25	6	11	5	22	14	17	28	8	16	25	17	16	28	30	29	29	26	47	7	25	37	18	26	24	56	48	56	44	20	50	96	15	23	24	92	21
NOG	21	52	73	27	77	18	14	64	18	5	56	63	2	95	57	73	20	106	36	57	39	106	21	138	41	27	48	135	59	93	103	150	181	107	62	47	145	58	211	148	70	126	231	220	40	97	68	314	129
ADAMTS4	7	34	22	23	24	28	23	20	4	5	37	22	9	27	21	27	15	32	29	19	10	35	16	17	12	39	39	43	23	49	18	32	48	29	32	33	30	22	38	19	27	33	22	44	40	39	28	53	47
PLEKHG1	83	112	142	109	69	59	193	126	101	63	99	95	54	124	88	105	147	143	127	108	294	141	123	92	82	149	108	229	148	303	197	263	198	244	156	158	130	102	188	131	179	118	181	207	219	206	94	359	115
ZNF667	3	19	54	16	16	5	25	22	17	10	15	6	8	42	7	14	12	5	19	22	9	48	14	6	9	14	17	52	12	24	43	42	20	50	32	35	38	12	23	65	42	60	32	56	40	39	24	32	34
SBSPON	8	9	5	2	20	6	12	13	14	10	19	22	8	11	7	6	9	8	11	7	7	13	13	16	16	16	31	7	20	18	16	15	18	21	19	32	16	13	22	15	14	27	18	17	34	14	10	17	16
NLGN2	37	45	39	37	71	34	29	17	12	21	19	33	6	44	40	53	32	25	20	44	32	23	21	37	32	41	65	48	60	42	53	37	55	45	38	36	51	63	51	67	42	41	76	54	25	45	39	54	60
BEND5	23	47	72	44	57	12	45	38	35	26	37	27	21	41	35	31	39	46	52	42	72	56	27	44	62	49	32	119	51	55	66	96	84	76	50	53	54	66	61	51	65	61	53	114	94	80	22	138	29
CORO2B	1	16	43	19	15	2	29	23	30	9	9	1	3	15	35	18	25	7	21	12	26	27	8	7	8	21	19	92	38	34	48	63	40	38	34	18	16	17	44	18	55	29	34	15	51	46	9	124	10
CLEC17A	22	77	126	81	83	17	75	83	66	78	80	40	30	87	91	110	71	88	48	73	220	120	63	65	94	84	92	303	171	124	154	177	140	132	167	103	116	81	120	106	147	75	162	120	175	198	48	275	57
SCX	15	41	32	25	49	17	44	17	16	15	22	40	19	13	17	51	34	25	17	24	22	20	30	24	31	51	58	42	56	31	39	22	26	31	55	49	38	56	43	34	29	26	77	65	27	34	28	38	42
TNNT3	147	173	103	87	98	94	184	131	38	36	81	61	82	243	175	121	125	135	84	137	218	108	80	256	169	106	204	279	114	129	205	121	222	254	105	146	269	185	398	282	136	305	115	313	276	212	147	521	177
DBNDD1	6	7	26	12	12	1	36	12	19	21	3	35	4	40	14	12	9	16	8	39	34	34	24	58	29	17	23	120	30	10	43	39	51	41	48	27	78	43	55	44	56	19	73	20	46	48	11	109	17
SLC16A10	11	20	31	12	36	16	14	15	15	13	10	27	4	49	18	18	18	26	17	17	32	18	12	29	12	28	13	50	21	21	22	35	37	37	23	30	33	17	49	26	23	31	35	54	19	40	45	59	47
ERFL	72	191	65	112	149	93	119	119	35	25	57	49	38	90	116	115	104	53	92	81	90	59	110	160	141	114	121	157	130	69	178	103	194	91	107	154	153	165	194	161	106	138	137	240	188	163	146	224	188
C19orf18	17	13	10	13	38	7	20	9	4	5	4	9	11	15	21	12	18	12	20	11	21	11	15	14	17	23	17	21	23	12	28	20	30	38	24	15	25	21	22	34	12	11	33	59	12	42	18	34	16
NELL2	244	280	366	269	353	116	267	232	99	139	179	404	45	398	242	300	283	217	90	201	169	248	272	261	201	282	259	411	375	142	360	284	338	539	417	292	447	355	469	304	297	268	491	539	377	388	429	519	290
SPTBN4	11	12	6	4	10	10	4	10	7	8	14	4	2	10	2	2	8	2	4	4	7	4	9	9	13	7	14	14	5	8	6	11	18	8	43	12	20	31	6	11	23	22	10	16	18	4	9	12	17
FCER2	187	341	563	268	468	37	520	357	394	286	270	85	127	294	260	320	350	236	306	473	298	658	112	217	459	690	391	1198	511	439	633	781	804	824	859	416	330	425	379	642	641	332	563	476	812	696	101	1271	213
FLT4	94	134	61	30	160	115	56	32	38	37	29	61	10	100	52	65	92	42	43	37	37	50	68	108	50	60	97	46	190	156	69	54	91	90	109	50	227	232	145	100	129	53	80	80	171	229	133	101	102
TEAD2	7	27	33	17	22	8	19	18	16	18	9	11	14	28	18	11	4	14	15	8	27	24	10	12	6	19	15	38	23	17	26	28	31	28	36	28	22	19	29	24	35	18	17	28	28	29	11	52	39
SYNPO	55	180	122	122	92	18	133	68	84	77	47	102	64	131	83	120	98	125	65	76	103	125	123	88	121	127	85	216	160	167	152	241	137	241	150	156	83	98	158	140	151	57	162	197	181	166	68	301	91
AEBP1	131	297	219	137	209	134	125	151	110	104	181	179	37	256	198	228	166	244	196	131	573	208	198	347	147	212	209	614	244	271	307	426	391	337	251	148	240	176	487	287	163	343	364	446	315	344	250	656	232
STAP1	128	194	369	191	242	54	276	223	158	156	130	167	157	217	228	222	191	226	183	203	315	295	107	180	282	195	261	647	342	270	306	417	338	398	322	204	233	188	415	280	377	205	342	369	568	344	81	656	153
AQP3	138	247	199	137	413	82	185	105	120	213	248	341	218	325	273	320	118	226	129	188	237	148	235	256	484	386	515	302	338	350	306	323	508	306	258	408	362	280	643	475	172	140	517	368	176	373	227	424	296
MUC4	4	9	10	17	5	7	6	3	10	5	16	8	5	16	8	10	16	10	7	2	13	5	5	13	16	19	20	15	13	28	19	12	23	16	38	17	7	10	0	18	22	15	24	28	8	8	15	28	8
HPCAL4	78	111	111	48	188	53	65	58	42	57	74	143	17	115	70	101	94	64	68	64	88	129	108	87	71	118	143	152	115	174	95	148	171	190	96	159	98	114	100	168	140	60	208	82	103	84	99	242	110
LTK	212	284	98	110	80	157	68	68	56	54	119	91	64	222	61	309	141	143	136	86	100	91	219	233	115	162	303	101	268	238	129	142	272	144	184	98	533	652	348	211	295	174	158	125	185	223	212	311	143
HPSE2	8	0	1	4	2	1	2	1	4	1	3	3	1	3	7	12	4	6	1	3	0	0	2	2	3	6	23	6	20	3	13	2	16	11	12	3	6	14	3	2	5	1	13	4	6	11	7	0	5
ZNF415	10	21	17	14	6	14	9	9	9	5	9	38	6	19	16	20	19	28	36	10	8	28	26	24	19	13	19	42	41	39	21	42	12	30	46	14	21	21	31	20	32	37	38	22	34	32	15	37	23
TPM2	1132	2492	1161	547	3133	1683	1980	1446	992	633	862	1068	801	2172	501	2540	912	1118	1659	696	854	1246	1812	1642	2170	1582	3193	1643	2623	1780	1452	1886	3086	2010	2058	1354	3766	2212	2494	2813	1971	2467	2958	2179	2068	1828	2259	2944	1677
EPB42	1	7	2	1	1	5	2	9	6	1	0	0	3	2	0	4	2	0	2	0	3	0	4	8	2	9	4	2	70	3	1	0	4	1	5	6	2	6	2	50	3	8	4	0	3	20	62	3	2
ENSG00000266202	34	67	46	27	48	30	25	48	9	15	40	16	19	27	29	25	54	11	24	45	22	34	32	42	36	35	53	53	53	39	61	28	63	37	59	47	39	55	50	63	34	42	37	62	51	62	45	94	56
SLC22A17	34	52	60	14	40	27	35	55	25	17	12	27	9	31	33	34	53	33	23	26	46	25	39	40	23	35	60	54	17	38	36	118	99	47	50	46	47	34	83	66	48	29	36	72	44	84	43	70	53
CNN3	5	10	22	15	20	5	12	14	11	4	8	9	2	9	14	4	6	9	5	10	9	10	12	17	4	12	4	19	27	9	11	41	17	35	13	11	11	12	19	18	12	21	31	19	11	27	8	20	30
FGF9	11	18	22	16	24	8	14	10	8	11	4	7	2	14	6	21	24	13	13	9	11	5	13	26	9	18	13	33	28	26	12	25	19	33	20	21	15	17	25	12	17	30	36	20	20	17	8	20	31
LRRC43	25	47	24	14	18	35	13	9	18	15	6	19	17	12	20	12	28	21	37	30	10	20	11	49	13	47	35	18	24	10	43	39	19	39	60	29	80	130	48	31	11	48	21	8	48	28	58	17	55
KCNH8	15	22	59	32	30	3	45	30	22	15	25	24	21	50	21	24	62	15	31	31	48	38	20	5	55	24	27	148	46	42	46	73	49	108	51	49	45	38	68	56	45	21	42	56	79	79	14	101	27
RBM11	20	17	21	12	30	6	20	13	5	11	7	13	1	12	10	8	6	13	21	17	11	11	20	28	6	11	12	42	23	11	28	35	27	29	7	33	28	14	25	33	20	16	34	35	17	31	29	23	12
CRIP3	7	12	28	21	37	11	26	28	22	21	9	8	10	19	19	27	12	9	21	37	37	29	20	23	30	28	36	53	43	20	23	35	45	38	51	35	15	52	24	25	33	25	33	34	47	26	29	59	17
AASS	35	77	317	23	107	215	123	116	78	68	166	156	90	104	205	185	208	156	281	90	117	272	107	110	158	222	221	129	318	347	234	254	143	245	221	223	236	163	254	285	226	261	249	136	270	174	121	294	329
ZNF418	32	24	79	30	37	41	47	41	50	46	29	27	51	79	45	29	46	52	59	54	89	146	36	32	29	37	53	86	67	64	69	109	71	116	83	68	74	54	54	52	89	61	42	118	74	119	73	126	100
ENSG00000204003	11	20	38	17	58	5	35	21	16	21	6	16	7	32	27	35	20	36	11	23	74	45	42	36	25	22	62	82	72	68	26	77	68	51	61	46	22	32	30	28	49	21	56	61	64	53	9	151	25
TENT5C	529	639	401	276	646	327	636	245	217	239	355	351	447	438	284	400	289	507	499	345	417	210	261	424	988	756	365	645	1072	1076	479	261	719	583	300	455	968	812	1482	1016	598	793	428	281	440	415	881	530	549
ESPN	35	75	54	41	111	39	41	40	10	28	36	56	10	52	29	67	30	37	29	42	52	21	57	66	82	56	123	93	119	40	67	43	133	49	39	88	61	99	62	109	66	49	102	101	46	84	67	77	40
IQSEC3	7	0	3	10	13	2	8	2	1	1	5	14	5	33	6	0	2	14	0	4	3	5	2	6	1	13	0	71	41	12	0	22	6	9	9	24	10	5	3	10	6	57	4	17	3	16	69	13	27
WNT3	2	7	0	1	2	4	1	4	0	0	4	3	1	2	4	2	2	7	1	2	2	2	10	3	2	3	1	4	8	0	1	11	7	10	9	2	9	6	11	7	0	5	6	27	4	15	10	11	4
CD19	206	203	265	164	320	56	300	185	157	93	145	108	112	189	139	218	170	156	143	167	627	193	189	196	308	234	204	542	511	341	404	382	414	358	322	204	189	256	354	233	313	177	416	373	512	397	79	728	117
COL6A1	83	141	110	62	111	53	81	68	23	36	42	52	3	153	80	157	88	135	45	78	70	60	49	99	83	79	83	142	26	117	80	222	117	173	110	134	254	140	132	143	111	157	156	222	61	184	94	204	147
ADAMTSL5	8	12	13	8	21	16	12	23	3	11	9	24	11	9	14	34	13	17	14	6	16	11	8	26	29	34	19	28	31	19	29	30	22	16	21	39	22	36	23	13	17	12	30	18	27	29	14	22	26
SPEG	33	60	57	39	77	16	51	45	20	16	25	37	7	50	41	55	13	32	25	34	43	30	32	81	44	51	45	91	42	39	84	44	104	54	24	49	54	55	111	86	36	69	84	79	55	62	62	94	47
PCSK4	7	5	12	8	15	15	9	9	2	8	2	12	4	0	10	4	8	16	6	5	3	9	5	5	8	23	15	22	8	19	11	13	15	8	11	11	13	22	26	9	5	10	7	13	24	5	12	14	10
TMEM272	19	67	93	67	61	47	60	74	37	44	50	96	13	89	104	60	41	39	35	50	73	79	63	108	45	74	68	98	44	86	57	153	115	126	91	80	109	43	87	78	66	121	93	134	63	101	86	189	121
BCL7A	288	336	516	374	249	150	336	309	248	230	175	187	199	454	478	388	387	329	289	365	1066	611	237	330	304	378	259	1245	506	625	659	731	587	978	558	417	403	271	829	392	569	282	432	619	762	731	143	1467	325
CD22	441	950	1380	971	1083	220	1347	1090	647	576	503	348	299	1129	1233	1116	924	797	755	928	2360	1502	829	798	1236	1204	848	3049	1318	1516	1999	2409	1850	1699	1824	1527	1198	1218	1385	1106	1815	679	1252	2143	2289	2164	376	3313	779
LDB3	7	7	5	10	7	10	4	6	2	4	6	5	5	9	7	4	3	5	11	12	8	10	7	6	5	15	14	10	5	14	8	12	22	16	6	9	13	18	8	7	18	6	11	23	9	5	7	6	10
ESPNL	1	2	2	0	1	0	0	0	7	0	0	0	1	1	2	2	1	1	1	1	3	0	6	3	3	3	6	1	6	2	3	5	5	5	3	2	3	2	7	1	6	0	10	3	5	6	2	6	5
XCL1	11	10	14	4	5	3	9	8	13	9	25	21	2	4	3	11	7	11	6	19	9	9	9	9	13	33	45	8	14	30	12	11	14	13	37	8	9	17	18	7	15	16	15	9	19	46	17	10	13
ADGRA3	9	26	11	23	37	35	14	18	9	14	13	4	1	15	19	19	20	9	18	17	25	21	27	36	17	8	20	36	15	50	29	17	28	17	28	14	30	12	72	51	27	65	28	31	51	22	42	65	35
LCN10	14	22	54	20	65	6	43	23	22	26	8	17	10	41	38	48	24	43	11	32	86	60	55	38	31	31	69	99	79	79	33	84	78	68	73	53	28	38	32	35	60	24	76	73	78	61	9	178	40
DNMT3L	1	8	17	12	10	0	24	5	6	5	2	3	0	9	8	18	5	5	2	10	18	11	9	10	9	21	4	32	24	18	18	32	16	19	19	16	9	9	16	14	13	6	9	21	15	15	4	47	9
TCL1A	20	52	202	82	140	6	100	74	88	58	81	22	43	81	134	90	73	108	69	142	199	195	20	31	113	91	101	592	185	177	233	284	194	244	167	150	60	64	218	111	170	88	200	96	311	238	9	586	48
RTKN	7	42	21	27	12	18	10	6	1	13	7	35	5	6	10	17	10	22	43	17	20	28	14	36	18	20	25	26	29	25	26	48	25	26	31	33	31	36	35	29	22	29	18	31	54	29	23	22	32
ENPP3	5	9	9	9	14	4	2	1	0	2	8	5	8	3	5	13	8	11	15	4	8	7	15	18	23	10	8	12	19	17	16	36	1	31	24	9	19	12	10	10	4	35	19	16	18	17	39	6	10
GDF7	6	65	40	12	23	4	48	28	11	10	23	15	9	54	28	29	51	15	13	6	18	10	67	28	18	41	25	34	77	17	78	60	58	64	48	24	22	23	97	26	30	7	26	75	83	145	85	35	43
ABCB4	59	95	137	70	76	21	91	77	75	64	43	52	41	88	99	86	96	114	99	67	277	158	58	53	55	68	85	329	112	127	123	149	112	206	145	112	103	79	157	100	202	96	81	182	226	240	46	338	64
CCDC42	3	14	8	5	13	7	6	6	3	3	1	0	1	6	8	4	7	5	7	9	9	5	7	5	4	12	3	11	20	8	12	12	12	18	15	19	7	9	7	7	13	7	8	10	5	6	12	4	14
RGPD2	911	726	781	347	541	403	491	410	236	353	554	1369	163	418	452	451	519	362	403	500	556	988	532	620	692	622	823	543	2760	531	478	934	905	946	557	1320	446	337	829	757	1825	2827	653	618	846	831	515	896	570
TSPAN13	35	28	77	48	124	9	56	34	42	33	30	20	35	35	60	69	48	34	42	33	63	79	31	55	66	55	49	190	107	78	111	92	105	89	85	57	65	53	70	52	63	57	90	87	51	77	44	72	24
FTCD	2	4	6	1	5	0	1	1	0	0	0	3	0	5	3	4	1	0	5	0	1	3	2	3	0	3	4	6	5	5	0	3	5	2	4	6	11	5	4	3	5	3	9	6	0	3	11	9	4
CALML6	1	13	13	7	16	8	3	5	5	3	1	12	2	12	5	7	13	7	11	6	8	2	10	14	7	8	17	27	14	10	16	10	18	10	10	11	16	18	18	15	6	9	5	14	4	14	11	18	17
CD8B2	16	14	53	20	11	25	34	21	17	7	12	13	12	30	21	27	28	19	42	50	8	8	18	23	15	39	39	45	38	50	7	21	12	46	15	36	22	39	40	45	39	32	46	35	42	30	41	44	52
USP6	5	1	4	5	10	3	4	5	6	4	3	6	4	3	8	4	12	3	2	4	2	6	10	5	1	5	6	6	3	4	13	8	8	15	15	2	7	9	8	12	23	7	8	13	3	16	8	16	3
PRKG2	3	9	30	8	2	9	3	8	5	19	1	41	9	34	29	13	42	32	15	2	26	5	21	34	12	41	32	21	16	33	22	27	16	65	33	22	43	35	48	26	50	46	13	7	8	51	37	44	50
CA3	4	7	9	5	7	2	10	3	2	2	10	9	2	5	6	7	3	3	13	4	5	7	5	6	7	12	11	5	9	12	11	8	5	14	15	11	6	6	6	19	11	15	7	7	13	6	2	12	10
C8G	3	10	9	6	2	8	8	5	6	4	4	6	6	3	0	6	4	5	22	2	2	5	5	8	5	11	13	9	9	17	11	11	17	7	15	9	4	14	2	10	12	11	7	7	12	4	11	7	16
NSG1	151	168	63	108	119	77	126	107	45	139	85	169	80	193	45	275	177	100	93	181	105	125	121	235	241	132	178	215	340	215	70	163	232	219	298	248	334	265	96	129	310	178	304	171	287	311	153	75	93
WNT10A	2	7	19	7	9	12	7	10	3	9	4	21	5	6	25	15	13	17	9	9	10	16	9	5	9	16	30	21	22	14	10	25	14	23	11	20	11	10	17	21	6	10	32	16	20	16	5	25	14
FCRL2	133	229	281	193	216	51	344	156	153	153	107	104	61	188	158	246	232	179	164	175	705	259	199	242	279	301	202	746	367	406	305	412	357	432	341	245	200	186	320	188	318	202	320	505	410	315	103	625	153
POU5F1B	28	24	18	9	26	26	12	13	6	0	17	19	2	13	40	22	19	10	13	14	10	22	26	28	16	21	30	34	32	13	24	52	28	72	31	46	23	20	22	22	21	25	22	26	15	22	19	31	29
SMAD9	2	2	8	4	12	5	1	9	3	2	5	4	2	5	3	5	5	10	3	6	6	5	2	8	7	11	11	11	20	3	7	10	5	3	13	5	9	8	12	9	1	18	8	6	14	2	9	14	8
HBG1	11	5	1	0	5	7	5	18	38	2	0	0	1	0	0	2	0	0	0	5	3	1	1	3	5	132	18	0	26	16	20	0	0	0	9	1	3	5	1	93	25	114	3	7	0	68	21	1	18
HRK	13	7	19	34	16	16	21	6	17	5	9	41	24	9	15	51	10	25	19	19	62	24	23	12	10	28	20	50	43	85	28	42	36	63	19	33	22	17	50	14	15	22	33	33	34	47	9	81	19
SLC13A5	7	16	6	6	16	9	11	6	10	7	3	4	4	5	8	14	10	3	4	9	8	3	8	10	16	15	9	20	19	6	25	23	20	10	6	16	10	8	23	14	6	9	13	14	11	3	14	19	10
CCDC187	6	4	8	13	5	1	4	4	1	3	5	2	1	4	4	8	2	2	7	1	20	1	1	6	1	6	2	31	21	5	13	16	15	19	5	7	6	1	11	3	4	6	12	1	19	15	0	38	3
VPREB3	3	6	10	4	6	2	5	9	3	8	4	2	2	5	1	12	6	5	5	4	4	4	3	0	10	7	4	18	15	8	14	11	4	4	10	6	12	7	7	8	6	2	7	13	22	4	3	24	8
KIAA1217	3	4	7	2	3	1	3	0	0	0	6	3	0	5	0	2	3	4	5	4	4	0	1	5	2	3	2	7	1	5	4	6	15	7	3	5	5	17	6	7	6	2	2	2	3	6	13	6	3
RAP1GAP	3	6	6	0	8	1	2	4	3	3	2	4	5	0	4	1	0	0	4	1	2	4	3	2	0	5	7	8	34	0	8	2	3	4	6	10	0	4	6	20	3	9	1	2	6	11	7	2	3
NTN5	1	10	7	4	2	4	3	5	1	3	1	10	0	5	3	0	6	6	7	5	5	5	3	1	4	6	4	1	12	4	5	3	9	3	7	12	8	19	6	12	4	9	4	5	7	24	4	11	9
FCRL1	256	487	1201	827	472	93	892	433	676	516	417	231	293	705	789	723	971	679	634	548	1604	996	393	397	489	740	402	2585	834	1383	897	1519	923	1829	1209	823	780	395	995	674	1211	444	808	1111	1706	1203	212	2364	434
FBLN5	62	124	110	112	127	69	58	38	56	25	60	96	13	119	84	83	36	103	22	72	60	89	82	41	46	124	142	96	171	73	97	119	62	99	146	168	81	45	95	82	63	96	220	146	38	284	47	77	142
CD200	19	49	90	55	61	2	65	34	48	23	28	22	18	41	53	38	59	34	42	59	87	82	12	40	72	35	53	122	93	62	61	149	63	104	63	40	63	49	60	46	104	37	62	133	119	121	10	145	42
EDAR	37	88	35	12	52	18	29	47	18	15	26	28	4	58	64	25	17	36	7	31	41	31	24	42	26	46	26	62	43	50	53	58	112	33	38	33	53	27	134	46	31	49	46	79	23	52	64	49	71
SLC45A3	31	53	17	35	59	16	39	27	32	25	4	3	28	40	23	39	20	93	77	34	32	33	66	71	43	61	26	42	77	60	33	90	41	95	79	24	65	71	56	60	37	176	70	79	33	70	91	26	44
MUC20	21	66	52	115	30	89	12	58	51	51	119	104	34	117	37	58	54	38	19	57	146	44	123	36	99	94	156	59	58	131	131	129	51	68	170	102	82	67	42	85	172	190	82	114	60	64	107	213	105
MYO3A	0	2	0	1	1	0	3	1	0	0	1	0	0	3	1	0	4	2	4	0	6	3	2	6	1	0	4	7	4	10	1	15	4	1	2	1	2	0	7	0	4	2	3	7	3	19	1	16	1
HES7	10	6	8	15	11	14	25	5	1	4	5	8	11	4	10	6	9	20	28	18	14	17	13	12	27	23	27	12	14	28	10	22	19	11	16	18	18	21	26	14	23	17	24	20	25	10	12	12	28
GAGE10	0	5	2	2	0	6	2	2	1	2	3	1	2	4	0	4	0	4	3	1	1	4	0	1	1	4	2	4	4	2	2	4	6	9	5	3	5	5	6	7	4	3	7	0	8	0	6	4	2
IQCA1L	1	3	6	1	1	1	5	0	3	0	3	1	0	1	7	0	1	11	0	8	0	3	5	1	0	6	5	17	0	2	4	5	12	1	3	3	4	13	5	4	12	20	0	6	1	2	5	10	10
CD248	12	19	32	11	32	7	14	9	24	17	8	14	5	38	39	42	15	27	8	32	13	14	18	76	25	16	24	71	19	13	34	19	39	44	8	8	31	37	67	68	32	85	42	75	31	11	54	115	11
SLC4A10	167	309	95	40	89	128	27	46	83	79	40	24	9	269	106	230	167	96	119	48	54	90	65	191	112	115	114	29	420	260	66	109	123	39	159	41	677	536	199	222	239	210	62	123	226	479	277	256	106
B4GALNT3	36	17	29	37	91	44	36	26	22	18	88	54	48	32	29	93	93	30	15	96	24	37	37	40	25	94	72	69	153	106	98	27	101	92	76	73	43	178	42	23	68	8	56	109	55	167	42	26	23
TCEAL2	91	60	58	5	130	50	58	42	7	26	30	37	9	44	35	54	55	38	27	55	27	40	50	34	59	134	67	51	115	48	134	51	78	93	29	39	37	64	119	85	75	56	92	85	41	90	45	30	93
NUP62CL	2	4	8	8	8	1	4	1	3	4	3	6	2	10	13	11	5	4	12	6	9	9	6	12	6	12	9	10	8	9	5	9	10	11	18	12	13	7	8	11	10	13	10	7	9	5	8	8	12
INSL3	0	9	1	13	9	3	2	3	1	0	4	0	0	6	2	3	0	6	2	2	2	6	5	4	2	5	22	2	8	0	9	10	12	2	17	2	11	8	8	23	2	2	15	6	5	1	6	5	5
ENSG00000290317	9	2	7	4	5	5	2	1	4	0	6	6	4	17	22	6	9	15	11	12	15	6	9	9	6	15	8	16	10	5	10	13	14	12	13	11	23	6	13	18	8	19	15	16	6	12	11	8	18
MPP2	8	7	4	9	11	11	4	6	4	6	4	20	4	15	22	18	3	6	2	10	3	11	11	17	9	11	17	12	9	9	11	29	20	14	17	11	5	5	16	20	17	16	18	23	5	12	19	25	11
ENSG00000284772	9	7	3	0	9	6	0	8	3	3	1	9	4	5	6	5	11	8	8	4	5	2	2	6	7	12	16	8	1	12	10	6	8	9	19	12	11	9	7	5	2	5	13	7	4	10	11	16	6
FFAR1	32	66	84	47	35	13	126	40	53	25	10	4	25	29	36	63	48	14	21	33	121	23	7	39	48	65	47	167	75	87	100	46	58	128	35	71	117	36	89	149	110	17	26	97	104	35	13	189	26
TIMD4	8	17	15	17	4	14	10	6	4	8	4	8	17	11	16	6	30	26	24	12	4	15	7	6	9	16	4	19	6	27	5	31	11	22	26	16	16	13	22	19	13	24	16	29	32	28	30	13	25
STAP2	3	20	8	7	18	8	5	10	0	5	9	7	10	14	15	13	8	8	4	12	8	18	6	17	15	13	4	21	9	10	22	9	19	7	20	11	10	13	18	29	13	21	19	24	14	20	9	17	26
NXPH4	0	1	0	3	10	1	0	1	2	1	2	1	1	0	3	2	2	4	0	1	2	2	1	14	0	5	1	12	8	7	2	3	14	2	5	3	1	2	7	4	4	2	3	4	5	6	6	9	3
RHBDL1	5	6	2	0	4	5	5	1	2	5	3	7	0	2	6	1	0	2	3	4	1	4	6	5	8	1	9	4	9	7	11	7	6	6	4	7	8	7	9	6	4	8	17	7	4	4	1	4	2
ZNF229	7	5	29	8	8	3	13	13	14	9	5	7	14	34	7	20	5	10	4	9	10	34	15	14	10	19	15	38	15	17	12	27	9	25	28	12	13	12	23	25	13	16	8	37	28	31	12	38	15
KCNG1	15	12	37	33	54	0	25	13	44	9	14	7	16	36	39	32	29	41	21	53	11	74	7	16	28	13	29	71	57	31	49	34	54	75	106	30	18	44	31	43	62	37	64	75	55	39	3	75	28
CCDC89	5	13	6	6	1	4	6	0	1	2	3	2	3	8	5	11	6	8	7	6	1	10	3	4	8	13	8	4	9	9	6	6	16	4	4	13	9	21	3	3	6	18	4	4	15	14	6	13	9
ETNK2	3	8	9	9	6	5	6	6	0	2	4	3	0	7	1	3	14	1	11	4	3	3	5	9	9	9	9	5	6	8	12	12	10	4	15	19	4	7	2	5	18	15	13	6	8	9	5	9	10
COL5A1	18	44	10	7	4	7	13	7	8	9	13	13	2	50	7	37	16	11	12	6	13	20	19	14	7	11	26	10	13	45	23	8	32	10	16	11	28	102	24	34	42	20	8	17	23	27	29	52	19
C4BPB	0	5	3	6	1	1	6	3	0	2	1	1	1	4	0	2	3	0	1	0	0	7	3	1	3	2	6	10	5	1	3	2	6	7	3	6	0	1	5	2	5	2	7	5	8	9	6	6	3
MORN4	3	4	3	7	5	11	5	9	5	1	4	10	6	15	7	16	10	11	2	3	2	8	6	7	2	10	7	12	5	8	8	12	8	12	12	9	13	9	10	9	6	17	35	3	18	10	9	12	7
GSTA4	7	5	10	24	5	7	7	5	3	4	5	5	7	4	10	6	10	4	9	6	3	10	5	1	12	15	14	6	8	9	8	6	12	7	15	9	14	13	6	3	9	18	10	15	8	16	12	27	9
CYP2J2	2	0	6	4	0	1	4	5	3	2	3	6	3	3	3	2	1	5	3	2	1	4	3	11	0	0	8	13	4	4	1	6	7	9	4	6	6	7	13	5	4	7	2	12	1	2	1	13	13
GATA2	114	277	120	183	264	43	130	55	84	59	63	23	157	151	105	156	117	535	286	170	185	135	268	284	241	246	127	189	413	246	165	513	160	328	345	78	261	173	173	172	220	776	563	380	155	391	333	124	188
KLHL14	31	36	60	59	69	8	73	39	58	47	31	10	35	49	46	55	58	49	61	56	101	65	44	26	184	69	37	154	110	55	95	90	79	270	60	23	68	28	149	54	68	34	75	138	129	111	33	182	40
FOXJ1	0	1	3	1	2	5	0	2	1	1	2	0	4	8	5	8	1	0	0	1	2	0	1	9	2	2	9	15	9	2	7	3	3	0	4	5	3	3	13	8	3	8	3	6	3	1	4	3	8
BMP3	0	0	3	3	0	1	2	1	3	1	5	1	2	3	4	7	0	3	1	0	6	6	0	1	0	11	2	11	7	7	2	13	2	4	1	1	0	0	5	4	4	15	11	3	4	2	0	14	2
CATSPERE	4	7	16	20	5	5	15	4	0	5	12	18	1	7	14	11	11	10	6	7	10	6	7	2	7	12	18	10	14	13	9	16	23	13	21	13	13	9	12	13	16	10	14	8	4	12	8	18	13
ZFR2	3	11	9	6	9	10	14	2	4	2	2	12	0	4	8	10	3	5	10	5	9	7	7	15	6	9	16	7	13	8	9	5	14	9	20	5	17	6	22	5	9	10	5	15	15	13	5	11	17
ARMC9	0	3	1	3	2	4	2	3	2	3	3	7	0	1	3	2	2	0	2	2	6	4	3	3	15	8	6	6	6	6	7	7	4	5	7	1	3	7	11	5	6	5	4	5	6	3	6	5	2
LGALS4	3	8	20	11	13	6	7	12	5	2	5	8	1	12	7	4	10	2	13	13	3	6	7	17	17	5	14	7	15	12	20	9	23	11	21	9	16	21	11	12	8	10	13	20	15	20	14	7	10
ENSG00000285117	10	1	5	3	0	3	3	2	4	7	5	4	3	9	5	0	2	5	0	2	5	1	7	5	0	6	4	8	15	2	8	8	4	4	1	12	4	11	5	16	7	1	6	5	7	8	17	4	3
UBQLNL	9	13	4	11	10	3	12	6	3	0	6	5	1	9	5	19	1	2	3	6	3	10	6	9	7	12	6	9	9	12	18	5	10	5	10	3	15	9	20	14	6	4	18	15	14	10	10	14	13
PTTG2	1	7	9	5	4	1	6	3	3	2	7	0	5	10	11	15	5	8	4	4	5	2	3	5	7	10	11	12	8	11	6	5	22	12	10	13	4	9	11	7	5	6	2	6	10	8	3	26	2
CHL1	5	18	9	7	8	1	10	3	11	6	5	1	2	17	6	12	21	27	6	1	8	4	7	3	10	7	7	41	15	12	27	33	7	24	17	9	20	17	17	9	10	7	12	32	4	11	3	8	8
PAGE2B	1	0	3	3	5	0	1	0	3	0	2	1	0	0	2	2	2	2	3	3	0	3	0	2	9	3	2	2	8	1	2	5	4	5	2	4	5	6	2	9	2	3	2	3	0	13	9	7	0
FGFR2	11	8	17	4	12	0	20	4	3	1	13	8	5	8	2	2	13	13	16	15	19	18	4	16	4	34	2	17	26	4	7	42	7	18	17	17	10	13	6	12	11	32	38	16	26	21	3	2	37
ZNF157	4	1	7	3	3	2	3	4	2	3	3	14	1	4	1	8	2	5	1	1	2	4	5	6	2	7	3	7	5	10	7	8	2	11	6	1	7	0	9	6	9	8	4	12	5	7	2	10	7
SGCA	4	4	9	5	1	6	4	4	4	9	2	2	6	5	3	7	8	7	18	12	19	11	7	10	3	3	5	11	10	7	13	26	7	15	15	3	6	13	13	11	12	13	5	12	10	7	21	11	15
RPSA2	733	214	149	128	1288	132	189	121	468	559	94	134	495	125	123	123	623	120	647	147	131	575	475	887	272	1091	233	1123	1109	2428	151	214	202	157	215	1056	640	764	988	163	841	798	1126	215	1281	712	208	225	672
LARGE1	22	20	89	17	27	7	135	45	22	48	70	21	24	26	57	21	125	54	28	56	174	62	29	31	26	95	55	313	22	126	110	97	32	122	229	63	66	79	107	33	138	27	87	59	17	149	21	76	45
NRCAM	15	8	27	3	10	1	13	4	4	1	2	2	3	79	23	35	8	32	5	5	8	11	12	30	6	1	1	115	18	20	8	25	19	29	22	3	43	17	38	16	38	51	46	95	13	6	26	88	7
XKRX	7	1	10	5	4	3	4	2	0	6	9	2	1	4	3	4	1	8	8	4	1	3	0	8	5	11	3	10	5	12	1	18	5	20	8	3	5	3	8	6	5	4	4	3	17	7	10	6	4
NRN1L	2	11	3	3	9	8	5	4	0	1	5	5	2	4	5	6	6	5	0	2	6	12	3	7	6	8	18	11	10	6	6	7	13	2	5	12	6	6	11	5	8	4	6	5	9	4	2	16	10
CCNA1	1	3	1	7	0	4	5	1	4	2	0	0	5	3	2	4	0	4	6	2	3	1	6	4	3	10	0	4	9	4	5	9	2	4	7	1	5	3	3	6	5	12	10	4	4	1	10	4	3
MMP11	5	18	4	10	8	6	9	4	4	6	9	0	0	8	9	4	8	4	0	4	8	13	2	8	8	4	4	13	7	11	9	3	13	11	14	11	11	7	10	12	13	4	6	28	14	8	3	44	5
CA6	41	126	106	52	125	19	49	119	41	33	43	46	12	60	89	49	15	69	29	80	57	60	17	62	94	34	37	151	52	43	38	161	124	76	53	106	85	68	106	204	84	104	90	248	70	45	110	122	67
OXT	4	0	2	7	2	2	2	1	1	2	0	2	1	1	1	6	0	0	1	1	4	1	4	1	0	4	6	9	2	0	2	9	5	3	5	0	5	1	2	2	5	3	1	10	1	4	0	9	6
SIAH3	1	1	1	4	2	1	1	1	0	2	3	2	0	3	1	1	4	2	0	0	1	1	2	2	1	8	9	2	4	4	2	3	1	4	0	1	0	4	1	1	1	1	3	6	4	9	1	3	2
SLC38A11	40	76	82	7	132	14	125	71	33	46	74	10	6	163	163	102	61	70	95	91	10	86	26	63	131	49	93	297	97	17	287	90	321	35	95	88	53	64	101	57	397	46	99	233	146	184	41	228	44
MAP7D2	11	11	126	10	12	8	123	98	9	4	9	16	9	4	14	6	19	8	104	9	13	4	12	140	152	86	132	15	130	148	12	157	156	223	9	101	150	10	168	81	26	14	11	22	108	230	6	11	132
CIB3	4	4	2	2	4	4	3	0	0	0	2	3	2	2	2	0	3	2	8	3	0	0	2	2	4	3	1	11	4	5	1	6	3	6	3	5	8	8	5	4	2	10	6	1	3	2	1	7	0
P2RX6	0	3	3	4	1	0	1	2	2	1	4	0	1	1	6	3	4	6	0	7	2	1	8	4	1	4	2	6	5	7	1	1	9	2	3	1	5	4	7	5	5	8	4	19	0	7	3	6	5
FBXL22	6	5	14	9	12	8	1	6	2	2	11	2	1	11	10	7	3	3	9	5	6	4	7	7	2	9	6	2	10	13	8	14	16	10	8	8	6	10	15	3	6	13	7	15	7	9	9	12	11
ZNF541	6	18	18	4	11	10	7	5	1	7	10	19	1	8	14	22	5	4	4	3	4	2	8	9	3	7	23	10	8	11	9	1	16	7	8	8	11	30	15	11	18	44	12	16	8	9	17	14	9
FAM167A	35	45	32	67	32	14	89	56	8	34	61	57	43	46	22	25	81	25	13	65	209	24	45	16	36	32	29	136	33	83	68	111	89	87	20	55	71	32	93	50	84	88	59	105	115	120	66	92	61
PRR36	4	7	1	6	1	2	0	0	0	0	1	1	3	3	1	0	3	3	2	0	4	0	2	3	0	9	1	1	7	4	3	4	10	4	6	4	4	0	1	2	1	10	1	7	3	1	0	8	4
CNTNAP2	3	72	167	55	22	6	14	37	113	38	1	50	34	115	65	59	65	5	105	49	70	179	35	61	66	9	47	303	133	69	83	97	143	388	76	117	18	29	86	139	122	47	43	129	246	174	21	99	84
GLYATL1	4	1	2	1	2	0	2	0	5	4	2	5	2	2	1	1	11	1	4	1	4	2	10	1	3	5	6	8	17	4	3	7	4	23	13	3	2	4	2	3	4	1	1	1	3	13	3	5	0
BSPRY	12	25	30	4	11	34	18	4	15	9	47	21	101	16	53	5	20	34	23	50	14	61	42	27	35	12	26	63	33	32	32	39	24	14	45	76	37	112	40	53	30	64	45	41	47	45	63	44	50
ELFN2	1	10	3	2	2	7	9	7	2	2	4	3	3	6	0	7	5	5	4	4	10	5	5	7	9	12	3	8	11	10	2	10	11	5	12	6	6	3	7	9	7	5	7	8	14	2	5	12	8
PM20D1	3	6	3	4	7	7	5	2	0	1	13	12	11	6	2	8	4	1	1	8	3	8	8	8	2	11	12	12	9	15	6	18	9	9	8	18	3	6	8	13	6	7	2	8	5	7	4	6	3
ZNF608	82	71	134	115	41	9	86	51	96	68	44	46	36	86	124	96	110	83	77	91	442	80	39	61	59	103	39	300	95	150	134	270	130	280	129	112	112	33	143	114	112	104	106	80	170	173	65	301	88
GOLGA6L7	4	6	21	1	10	4	7	7	1	0	4	2	3	9	3	7	1	0	0	6	9	9	3	5	3	2	10	13	0	19	14	22	10	11	5	8	6	9	13	30	7	4	12	9	3	3	2	11	2
MAST1	16	3	4	2	0	0	1	4	4	3	0	2	7	0	2	5	3	4	2	6	1	3	1	5	7	9	4	7	4	8	6	7	6	3	5	6	5	5	4	4	8	10	5	6	2	6	4	12	3
CA8	8	36	9	21	12	6	12	12	6	6	3	3	9	15	5	7	7	36	35	16	14	9	11	12	30	13	12	31	33	19	8	25	15	17	25	7	8	13	33	9	16	56	55	31	16	25	43	7	10
TSPAN6	5	5	7	1	4	7	8	1	0	0	1	8	1	7	7	0	5	2	1	4	8	8	2	0	7	7	7	8	6	5	7	7	7	7	3	4	6	5	15	2	0	5	8	17	0	9	13	11	7
DSCAML1	1	2	0	3	1	0	8	0	2	5	0	3	2	4	1	4	1	2	0	2	1	5	1	4	0	7	8	8	1	1	2	2	1	7	1	4	7	1	7	13	1	1	3	2	5	3	0	9	5
TRIM49D2	0	5	1	0	1	0	9	0	3	0	0	0	2	5	0	1	1	8	10	1	6	0	5	7	2	2	1	1	5	4	0	7	8	7	8	2	14	10	1	8	5	31	11	3	0	3	10	0	6
VN1R1	2	5	7	10	15	4	0	3	5	5	1	0	4	8	9	6	5	6	12	3	8	10	9	0	4	9	9	9	18	8	16	6	4	6	12	3	8	5	12	8	6	7	7	14	13	6	7	15	4
CHST8	5	2	0	6	8	4	4	5	1	3	2	2	3	8	3	5	3	0	2	3	1	0	0	9	3	4	4	3	20	5	7	5	10	2	1	2	12	5	15	18	11	1	3	5	2	3	2	2	4
AKAP12	340	479	193	416	306	80	239	74	136	88	80	34	400	372	250	271	166	792	800	324	436	296	381	465	294	412	137	312	468	464	281	929	255	750	464	125	519	317	431	388	289	1521	740	556	242	577	984	199	276
C1QTNF9B	2	11	0	13	0	0	5	8	0	1	3	2	1	7	3	9	5	7	6	1	3	0	4	7	11	10	13	12	0	14	3	14	8	5	3	3	8	0	9	5	2	9	3	22	17	25	2	7	11
FGFR4	3	7	6	5	8	8	1	4	0	6	3	6	7	7	2	0	5	2	2	0	0	7	6	1	1	7	12	14	7	7	0	6	2	10	11	10	10	2	8	3	10	3	2	2	8	7	4	6	8
TRPM5	6	1	4	3	6	3	5	8	2	2	1	6	2	6	1	1	0	4	4	1	3	0	0	4	0	1	5	5	5	5	4	21	5	6	1	2	6	5	11	6	2	2	2	6	2	4	2	12	7
RASGRF1	2	11	7	6	4	0	9	1	11	2	2	8	5	3	0	7	5	4	4	3	6	9	13	3	9	10	9	5	8	11	11	13	6	9	13	14	6	9	2	6	0	9	14	6	6	3	12	8	9
INMT	1	6	1	2	1	1	2	0	0	0	0	1	0	4	4	2	3	1	4	2	1	1	0	1	6	2	5	2	1	7	0	2	1	1	3	1	3	4	9	5	0	4	4	5	1	3	9	3	6
ZDHHC11B	1432	954	2024	495	302	363	1084	363	335	213	453	847	158	1043	357	2873	1266	1009	373	972	342	409	1791	1263	819	1220	2398	623	1395	912	1134	644	749	1874	1681	5060	789	1055	540	950	1128	1242	2034	2643	988	832	1002	770	573
TMEM132E	1	4	2	3	2	0	0	1	0	1	4	1	1	5	2	0	2	3	0	0	3	1	6	4	1	4	5	3	2	5	1	2	6	1	3	8	3	0	6	1	4	2	6	2	4	0	2	9	4
DUOXA1	3	1	1	0	4	2	0	0	0	0	0	2	3	3	3	0	3	0	1	4	2	1	3	1	2	1	4	1	2	7	5	1	3	6	2	2	4	2	3	1	1	0	3	5	3	1	3	1	10
KIAA0319	0	7	3	9	4	0	10	2	6	4	2	3	4	8	7	12	2	5	2	3	3	3	10	5	6	13	6	6	10	4	7	3	10	12	8	14	2	7	3	12	8	1	11	7	9	14	2	7	4
DNTT	4	2	0	11	5	2	0	0	1	8	0	0	1	5	0	1	1	3	1	3	0	1	4	2	2	1	3	1	8	0	7	4	2	5	3	4	3	1	6	4	7	3	5	9	0	10	6	9	3
DYNLRB2	1	0	3	0	0	1	1	0	1	1	0	1	3	0	3	5	3	0	0	1	0	4	2	0	1	0	4	3	2	0	3	10	3	3	4	3	1	3	2	0	3	2	1	2	1	1	2	5	2
C17orf50	0	2	1	3	4	1	8	1	3	0	2	1	1	4	1	0	1	1	3	2	1	0	1	1	1	4	1	7	2	6	4	1	3	6	6	2	1	2	3	3	5	1	1	5	3	1	1	3	3
PRB3	0	8	3	2	1	1	0	3	4	2	1	1	1	3	0	4	3	1	1	2	3	6	0	6	1	16	3	2	1	5	2	4	2	4	1	1	3	5	5	5	0	4	7	7	4	3	10	2	2
KCNB1	2	3	2	1	9	0	2	0	2	0	3	1	0	2	1	4	2	0	2	0	0	2	1	1	3	3	6	3	6	4	2	1	6	2	2	3	1	4	6	3	2	6	0	2	1	3	3	1	4
CXADR	2	2	1	3	0	3	1	5	2	4	4	7	3	0	0	3	6	5	1	0	4	1	0	1	2	3	4	3	4	3	2	7	7	4	2	5	4	4	10	1	4	3	5	3	1	5	0	6	7
MS4A2	179	194	75	145	396	20	134	59	69	22	23	14	97	122	113	133	35	666	455	146	164	125	354	268	216	186	152	140	432	172	99	373	125	233	314	85	423	189	144	259	155	816	685	421	196	448	337	73	164
RFX8	3	2	7	4	0	0	2	0	1	1	2	13	3	7	2	0	6	7	6	2	7	3	4	1	3	8	10	4	10	6	4	7	15	2	4	12	8	5	8	5	3	7	4	1	3	7	3	0	1
RAPGEF4	1	1	5	2	1	2	1	2	2	1	2	3	2	0	2	1	0	2	0	2	7	0	0	11	0	1	0	4	5	0	8	2	6	1	2	0	3	2	10	4	2	3	7	4	2	8	5	6	4
OR10G2	0	4	18	9	44	16	41	23	8	8	21	27	2	60	53	19	34	28	12	16	50	28	21	157	28	21	25	52	63	29	44	37	42	55	5	69	126	24	96	26	6	42	109	32	35	15	45	129	40
OR56B1	4	5	2	4	5	0	0	0	0	0	2	2	0	6	1	2	6	3	1	0	1	5	2	0	6	1	0	2	1	0	5	12	8	5	7	3	7	5	5	2	4	4	0	3	6	8	2	9	2
COL5A3	302	442	82	24	20	211	52	57	12	24	31	371	13	262	325	790	3209	380	185	101	75	30	267	229	166	173	316	218	108	417	264	151	557	240	178	350	714	291	44	326	993	435	469	172	257	447	25	373	177
PSD2	10	11	5	2	1	17	2	1	1	0	0	1	6	5	1	1	0	8	5	8	3	2	3	2	0	6	2	1	1	9	7	1	11	6	10	7	0	13	7	9	4	14	12	5	10	6	12	4	3
ZNF704	8	0	8	1	1	3	0	1	0	2	2	0	3	7	3	4	1	1	2	3	9	5	1	0	2	2	2	2	2	2	5	0	6	4	5	3	9	8	10	6	8	6	4	5	0	3	4	10	5
RTN4R	3	5	5	14	2	0	2	0	2	1	3	3	0	1	3	2	9	4	8	8	3	5	1	2	0	3	4	2	9	16	5	4	3	2	15	9	0	4	2	7	8	5	5	1	4	6	7	5	12
KRT2	2	4	9	3	15	5	4	2	2	2	3	1	1	11	4	2	5	5	11	3	6	1	1	16	7	12	5	6	17	5	4	5	10	1	6	9	5	3	11	5	2	23	6	9	20	2	10	9	5
LIX1	2	4	12	7	2	0	8	8	8	10	4	0	1	19	6	3	9	3	5	7	8	11	0	0	3	4	6	20	4	9	13	9	6	26	17	5	8	6	10	6	8	0	5	15	14	17	1	12	4
ZNF727	17	7	20	3	19	1	23	6	0	2	18	21	5	20	14	11	16	11	27	6	22	63	3	3	16	27	20	21	6	45	15	42	25	67	10	14	14	17	21	29	14	23	3	8	12	13	36	5	54
AMH	5	0	0	1	1	0	0	0	5	2	3	0	0	2	1	2	0	2	1	1	1	0	0	1	2	1	0	2	2	1	3	2	1	0	2	1	1	2	4	1	1	8	0	3	7	3	2	3	7
TAT	2	7	2	4	1	3	9	1	1	0	2	0	1	2	2	8	0	0	3	6	1	1	2	1	2	8	1	4	6	3	6	3	1	3	6	4	3	0	5	2	2	0	5	6	2	4	9	11	6
SCHIP1	0	4	0	3	2	0	0	0	3	1	3	0	1	4	3	0	1	0	3	4	2	0	2	2	2	0	2	6	0	1	2	3	3	2	2	2	2	3	5	4	2	3	2	5	1	9	0	6	3
[truncated: 9 more columns]

## Sheet: Table S3
Table S3: Differentially expressed genes between OSA and HC
Gene	HC10	HC11	HC14	HC15	HC16	HC19	HC2	HC20	HC22	HC25	HC26	HC28	HC29	HC3	HC30	HC31	HC32	HC34	HC35	HC37	HC38	HC4	HC7	HC9	OSAnonCAD1	OSAnonCAD10	OSAnonCAD12	OSAnonCAD13	OSAnonCAD16	OSAnonCAD17	OSAnonCAD18	OSAnonCAD19	OSAnonCAD2	OSAnonCAD21	OSAnonCAD23	OSAnonCAD26	OSAnonCAD28	OSAnonCAD3	OSAnonCAD31	OSAnonCAD33	OSAnonCAD35	OSAnonCAD36	OSAnonCAD37	OSAnonCAD4	OSAnonCAD7	OSAnonCAD8	OSAnonCAD9	Case_count	Control_count
SLC8A1	668	544	646	336	380	714	740	295	701	494	679	566	459	421	462	720	477	312	596	483	455	600	348	568	574	461	951	895	816	747	1108	633	640	652	815	837	875	981	614	851	912	747	929	1038	743	650	808	794.652	527.667
PRLR	4	12	11	6	12	15	15	10	22	9	20	13	4	13	7	12	9	3	6	12	8	16	7	5	14	11	30	26	26	19	40	10	13	24	14	24	29	26	13	24	25	18	28	18	21	22	17	21.3913	10.4583
DYSF	655	793	945	631	520	743	889	423	887	375	882	489	569	634	485	909	445	397	565	554	686	617	797	600	971	585	1857	912	994	1145	772	946	775	1212	1031	1589	934	553	985	936	1160	2138	854	1122	842	739	928	1042.61	645.417
ANKRD50	145	128	224	116	178	215	300	91	273	241	199	169	131	135	137	217	179	134	190	153	161	223	146	169	227	154	324	238	297	295	286	172	160	158	212	324	412	297	251	296	337	311	352	250	310	236	290	269.087	177.25
PLA2G4A	28	41	41	30	33	32	50	20	34	50	39	30	29	30	18	35	40	50	41	24	41	40	35	30	41	37	78	47	56	56	54	31	59	43	33	93	56	57	47	61	64	66	102	28	59	31	48	54.2174	35.0417
GASK1B	545	495	569	521	270	523	676	197	550	350	386	448	323	299	326	502	249	442	511	444	450	529	496	294	611	449	775	736	647	1040	686	465	353	389	545	589	838	851	456	503	761	1589	718	692	624	617	839	685.783	433.125
MTARC1	196	265	272	269	183	266	403	130	372	256	184	221	203	254	137	397	117	316	216	248	258	357	284	177	784	391	562	237	368	396	273	312	282	264	277	653	296	386	298	267	472	860	399	413	513	285	442	410	249.208
MYO7A	74	117	73	42	65	105	87	62	104	57	50	80	81	72	60	128	71	82	68	89	44	100	64	34	187	76	239	119	130	103	126	107	90	66	101	106	120	117	100	140	102	416	191	116	122	64	99	132.043	75.375
VCAN	11619	10639	19658	8816	15890	15964	24216	8099	26564	12283	15471	15479	10959	15033	13973	25843	18608	9611	14194	18283	18980	20514	10287	12343	21333	11853	29828	27829	26925	23834	27652	15682	15513	11671	16908	27696	28348	22112	19471	25255	31471	41697	25549	27860	25164	23498	30468	24244.2	15555.2
CREB5	433	325	519	348	351	470	604	188	702	337	442	468	300	412	412	642	383	280	371	513	445	532	284	391	813	333	1041	637	690	536	638	426	392	572	697	867	774	542	396	433	692	967	395	805	756	622	821	645.435	423
ENSG00000285082	48	29	81	41	75	73	89	44	65	56	65	32	53	70	69	98	85	66	68	66	29	66	30	82	97	45	145	76	93	85	86	81	77	52	84	119	90	108	103	97	123	140	122	76	119	69	114	95.6957	61.6667
CYP1B1	881	751	880	929	400	599	847	386	559	478	447	520	469	924	394	1082	619	803	666	636	722	843	406	420	1214	915	1791	769	1115	1562	591	787	805	863	933	1538	1199	722	828	621	979	1919	853	629	1116	736	1191	1029.39	652.542
FCAR	230	154	156	168	146	145	199	169	209	195	220	105	140	305	95	234	198	109	103	199	161	209	131	185	477	166	358	215	197	397	133	318	254	522	244	330	191	218	224	181	282	446	226	233	169	217	308	274.174	173.542
PLBD1	2018	2410	2921	2686	916	2788	2062	1220	2657	1317	1708	2006	2106	2141	1503	2602	1350	1399	1478	2321	2023	2518	1610	1000	3848	2589	6093	3631	3122	3389	2393	2892	2199	2454	2756	3165	2734	2688	1900	1797	2827	10668	2381	3235	2620	2102	2831	3231.04	1948.33
SPOCK1	12	11	31	13	13	14	36	5	36	17	14	16	20	20	14	26	20	20	20	18	12	14	22	5	45	20	64	40	39	35	21	22	17	22	36	25	32	32	16	27	35	39	39	18	27	21	31	30.5652	17.875
SYT15B	41	39	21	39	16	47	29	12	37	42	37	30	39	27	33	55	18	34	35	34	33	18	37	24	51	33	66	68	38	54	44	23	45	36	41	72	78	59	20	44	45	40	103	96	35	39	65	51.9565	32.375
GLUD2	30	23	22	15	29	25	12	17	24	37	28	19	15	17	11	18	11	18	18	20	8	18	11	13	36	14	40	36	33	31	24	19	23	27	42	25	22	41	22	15	32	25	32	27	39	24	53	29.6522	19.125
CHRFAM7A	13	26	26	14	16	27	15	21	21	35	21	16	21	21	14	35	25	13	21	16	23	23	10	21	26	24	26	18	36	62	38	42	22	28	39	19	20	31	23	27	35	48	36	32	52	17	32	31.8696	20.5833
ALDH1A2	51	68	64	87	38	48	40	32	37	23	44	43	30	56	29	74	55	18	29	35	61	61	23	65	76	36	110	54	66	77	57	82	73	63	86	93	67	58	57	48	65	122	55	74	59	51	109	71.2174	46.2917
KCNE1	101	182	87	104	135	101	168	78	82	85	81	81	91	110	61	146	210	109	110	120	91	102	44	81	333	171	170	68	189	250	202	162	113	85	160	170	132	134	104	116	143	288	207	134	131	107	213	164.435	106.667
FZD2	48	47	57	20	23	41	58	28	48	74	39	21	41	33	28	30	65	52	42	49	36	36	37	29	94	38	128	63	75	46	50	54	30	18	37	104	53	88	45	65	79	60	98	44	75	61	74	64.3043	40.9167
KCNJ2	42	33	24	27	18	38	46	14	31	21	12	18	28	18	8	39	17	44	42	21	22	39	17	24	55	17	67	39	40	37	34	32	29	23	39	91	62	47	17	31	55	60	142	38	28	35	64	47.0435	26.7917
OR52K1	15	15	11	10	12	6	19	6	9	11	13	4	12	7	8	17	3	13	8	8	9	7	13	4	36	26	26	16	20	17	8	21	19	12	25	32	14	10	13	15	12	18	11	7	17	13	8	17.2174	10
FBN2	79	99	148	150	108	134	209	87	209	92	68	119	139	146	89	174	90	98	142	162	103	93	59	44	146	183	298	162	237	378	219	155	65	118	124	236	189	109	131	118	235	386	207	212	179	134	103	188	118.375
FLT3	58	46	134	40	25	76	51	52	73	57	87	113	101	78	21	48	106	55	48	153	75	117	57	66	103	159	155	126	134	104	169	163	45	102	38	79	93	209	103	104	50	481	118	135	149	62	80	128.739	72.375
ANKRD34B	22	12	26	32	12	15	16	13	22	11	9	14	18	17	1	30	4	32	18	9	41	14	36	12	18	14	48	27	41	27	21	21	22	24	34	35	59	16	14	22	68	83	45	29	23	31	65	34.2174	18.1667
CCDC73	3	6	9	4	5	8	4	4	10	8	7	9	5	3	9	11	7	9	7	8	4	5	7	6	12	11	12	8	9	6	13	8	13	7	7	12	11	22	8	7	11	14	13	11	12	7	15	10.8261	6.58333
SLC6A12	21	28	13	10	5	19	24	21	19	18	16	18	12	13	9	23	21	16	22	17	14	12	12	10	20	12	66	27	19	30	36	21	28	32	28	41	22	24	21	18	28	17	33	23	12	11	28	25.9565	16.375
LRG1	23	38	21	18	3	18	5	4	9	18	16	5	6	12	5	12	8	11	17	9	30	38	8	13	192	11	20	46	32	75	4	24	35	52	46	23	11	12	17	15	10	37	22	9	42	12	21	33.3913	14.4583
SERPINB2	1	5	41	13	17	19	21	8	13	7	28	18	13	31	3	17	35	19	9	9	13	22	13	18	118	11	33	28	27	51	11	36	62	68	30	49	15	32	20	18	25	54	23	10	11	6	39	33.7826	16.375
IL31RA	14	9	16	7	10	18	20	4	15	9	19	7	21	20	15	20	29	4	9	15	8	7	3	3	19	23	6	22	14	32	25	18	24	41	36	38	12	25	10	19	10	14	17	30	46	9	40	23.0435	12.5833
TDRD9	35	90	78	74	52	100	61	48	123	27	63	93	68	38	65	105	72	46	81	79	75	78	66	48	188	69	142	55	95	114	50	85	95	62	87	129	113	134	70	66	102	233	144	122	79	55	143	105.739	69.375
S100A12	793	2240	1102	990	433	960	1002	591	956	488	745	681	772	773	411	857	347	623	789	856	799	969	691	550	2665	855	1471	1543	1062	1836	700	1952	808	950	1715	944	1151	1206	837	789	971	5523	604	1089	757	767	1622	1383.35	809.083
GPR84	24	23	10	4	5	18	8	7	14	8	10	14	7	18	9	15	14	11	15	17	13	13	14	10	138	9	35	19	30	28	6	20	57	13	18	21	21	16	12	15	17	25	13	22	9	15	7	24.6087	12.5417
LPAR1	56	77	42	50	24	71	69	40	79	40	59	17	39	50	32	42	16	44	53	45	40	46	35	22	98	53	108	87	62	98	44	58	71	21	42	84	83	59	44	72	63	95	89	50	90	41	56	68.1739	45.3333
FN1	63	37	117	40	71	40	99	48	57	48	51	43	84	48	56	34	19	33	23	48	115	69	43	52	446	88	123	111	104	69	99	72	70	29	37	81	85	111	66	36	59	203	26	74	108	29	206	101.391	55.75
BST1	514	271	274	212	116	293	552	298	259	159	206	250	192	228	319	312	140	378	382	222	143	279	394	151	352	248	458	734	317	311	451	246	403	233	238	289	625	650	341	227	266	550	888	619	508	202	581	423.348	272.667
SYT15	46	20	28	20	11	30	18	13	30	49	31	31	29	15	16	43	26	12	46	13	22	8	28	24	34	11	48	41	15	41	45	17	46	16	40	71	58	57	30	53	38	40	71	98	29	37	29	41.9565	25.375
ENSG00000289724	1	2	28	13	6	11	7	3	21	8	7	8	5	10	6	24	12	4	14	8	21	10	6	8	43	6	20	13	25	46	6	24	11	37	11	28	21	26	23	6	18	33	21	6	6	10	15	19.7826	10.125
SLC5A9	14	15	28	16	12	35	15	17	49	28	11	34	11	32	21	24	34	14	28	17	29	33	25	33	54	13	39	18	38	27	39	25	21	29	41	39	22	28	41	28	54	50	26	55	41	60	50	36.4348	23.9583
NAGS	7	10	6	10	3	5	7	5	5	6	3	2	10	5	2	10	4	7	3	1	6	7	2	5	14	7	14	9	10	9	4	4	11	7	9	18	13	11	8	6	7	2	14	4	14	8	14	9.43478	5.45833
TCN2	49	104	87	49	35	80	42	21	34	29	74	45	90	55	72	73	52	43	37	39	42	41	29	22	147	43	205	74	62	75	60	49	70	81	46	79	46	66	45	44	52	421	70	67	77	45	111	88.4783	51.8333
HP	65	80	125	132	19	29	155	32	101	119	68	71	102	13	86	197	65	114	81	172	92	180	142	34	463	138	587	119	211	362	50	151	59	92	74	302	78	193	153	75	80	658	220	29	178	36	168	194.609	94.75
RAB39A	30	25	32	8	9	19	20	18	22	20	22	18	20	15	9	26	49	22	17	18	22	21	11	27	35	19	41	28	33	25	43	20	35	17	20	62	42	42	14	35	38	17	14	53	34	20	32	31.2609	20.8333
FZD5	8	7	4	3	11	3	9	6	8	6	5	3	4	6	5	3	11	2	2	3	1	3	4	1	14	4	10	8	5	6	10	3	15	7	13	15	2	8	6	7	11	13	12	1	12	7	16	8.91304	4.91667
RPH3A	67	41	158	146	78	114	107	91	107	41	99	90	92	97	41	57	137	91	140	33	141	155	42	90	37	108	46	68	197	136	45	189	142	101	268	156	325	101	126	152	153	139	190	183	124	156	292	149.304	93.9583
MMP9	8	10	31	27	10	5	9	1	26	29	6	11	13	11	12	29	9	7	9	13	39	18	39	7	111	62	60	21	83	42	6	12	13	3	6	20	18	26	15	7	21	272	9	18	25	19	11	38.2609	15.7917
DSC2	175	274	211	177	116	247	107	94	270	100	129	252	130	148	119	194	230	119	224	117	313	281	22	120	101	151	327	274	240	469	273	243	102	217	197	287	371	149	186	132	261	509	231	254	306	335	503	266	173.708
KIF24	8	11	8	8	5	14	8	14	12	6	9	5	8	9	6	10	15	4	9	12	9	9	4	9	15	13	19	14	6	11	14	6	16	13	7	17	13	33	16	9	13	12	15	6	14	15	10	13.3478	8.83333
CLEC6A	13	10	31	27	18	21	27	7	18	19	18	7	15	12	13	30	28	11	4	23	30	9	11	3	47	16	26	34	16	14	31	28	24	13	24	48	23	28	26	19	33	23	34	42	14	18	20	26.1304	16.875
MN1	5	8	3	3	7	4	6	2	3	5	3	3	2	6	6	3	0	0	9	1	1	6	7	4	5	12	7	6	2	6	10	12	12	19	1	3	13	6	9	9	8	7	7	3	6	1	14	7.73913	4.04167
GPR88	8	7	0	12	9	11	7	6	7	5	2	8	6	6	7	9	3	7	4	0	16	11	2	15	19	9	10	22	27	21	10	14	3	6	7	9	8	11	9	30	16	27	14	5	11	8	2	12.9565	7
SLIT1	10	13	4	7	13	6	7	3	4	9	8	4	3	8	13	7	17	6	8	9	6	8	4	7	16	13	11	3	16	12	16	14	13	5	11	8	14	10	7	11	6	18	6	17	23	9	16	11.9565	7.66667
PPARG	6	10	5	6	5	8	7	5	13	12	10	7	2	4	7	14	0	7	7	3	7	11	10	1	17	6	51	6	14	14	10	11	8	5	18	4	14	10	5	6	7	44	19	8	8	6	8	13	6.95833
ZFHX2	4	9	6	10	13	16	21	8	10	11	5	11	5	10	9	9	14	10	6	6	16	6	17	8	8	20	29	6	19	12	19	12	24	7	13	10	7	12	18	11	18	16	17	11	13	17	26	15	10
VNN1	129	79	86	127	107	132	54	90	181	64	44	46	50	34	39	122	89	96	130	79	138	190	105	37	190	61	286	96	69	203	106	279	138	67	90	73	61	202	79	215	75	343	134	153	146	69	287	148.783	93.6667
PKP2	26	26	49	22	22	31	16	10	22	35	27	13	12	27	8	20	35	7	12	14	44	88	12	20	83	35	20	36	35	75	28	43	8	24	37	19	32	67	17	33	19	83	69	78	30	24	48	41	24.9167
PLEKHG6	4	4	2	2	4	8	7	0	4	9	3	6	6	3	3	2	5	8	5	5	11	7	4	4	12	12	5	2	16	20	15	5	4	1	9	9	6	12	10	5	10	10	9	6	6	1	7	8.34783	4.83333
VSIG4	30	54	48	4	35	43	34	11	15	26	31	21	52	23	16	14	32	25	15	31	27	37	31	45	128	55	37	77	40	39	38	46	26	29	21	45	23	46	73	44	17	772	28	29	123	21	33	77.8261	29.1667
BEX1	13	4	9	16	8	17	7	5	23	24	8	15	34	26	34	60	23	32	14	37	97	81	7	28	141	56	98	44	46	79	27	10	17	17	24	13	31	17	36	16	16	314	111	54	36	31	20	54.5217	25.9167
KCNK13	10	3	4	2	4	1	6	1	4	3	2	0	12	2	5	8	3	1	4	7	5	3	3	1	6	3	18	7	5	8	5	10	11	13	3	7	6	8	3	6	6	10	5	3	4	4	8	6.91304	3.91667
SLC47A1	18	7	8	7	11	20	15	13	10	25	4	5	26	4	11	4	22	2	1	13	1	10	6	31	21	11	42	5	38	14	2	16	10	14	1	22	7	11	50	22	14	65	58	34	11	34	9	22.2174	11.4167
EPHB2	48	69	19	21	18	88	61	32	44	29	9	72	57	73	56	125	17	63	17	65	9	57	36	33	93	72	281	84	43	74	67	54	50	115	39	47	52	34	37	107	118	88	37	147	17	83	41	77.3913	46.5833
ARHGAP29	9	45	21	17	11	16	19	11	34	7	23	22	20	26	12	34	23	2	30	31	14	36	4	24	14	13	24	38	51	28	43	32	28	19	29	30	29	25	15	37	27	85	38	25	20	20	48	31.2174	20.4583
ATOH8	8	1	3	1	7	5	18	5	0	1	2	11	1	3	1	11	5	8	7	2	7	1	0	0	12	10	13	29	10	12	3	2	0	2	17	10	18	3	27	22	0	8	1	3	5	5	18	10	4.5
TSGA10IP	6	3	5	7	1	4	3	1	4	11	7	10	8	11	2	7	7	10	2	7	4	7	3	5	6	12	23	12	7	3	7	8	1	21	4	9	6	15	6	9	26	8	5	8	9	1	10	9.3913	5.625
MIP	4	5	5	3	3	6	6	1	2	20	7	5	5	1	2	6	7	3	13	2	8	11	5	0	13	15	7	1	12	8	4	10	3	3	8	9	14	11	7	10	10	16	12	19	6	2	9	9.08696	5.41667
CHRNA7	5	3	12	8	2	10	5	5	3	20	10	10	11	21	8	8	16	4	5	4	14	10	7	6	18	19	11	6	38	25	19	17	12	6	16	3	12	5	20	8	7	12	10	9	9	9	17	13.3913	8.625
GPR34	30	18	44	26	35	20	53	17	31	12	10	48	51	22	10	17	79	31	52	10	23	49	16	23	35	26	89	17	23	39	37	45	20	25	30	32	75	60	51	39	50	162	66	32	58	9	56	46.7826	30.2917
HTRA1	6	2	11	11	11	4	5	1	10	3	0	7	2	2	1	4	2	9	1	11	6	17	9	8	7	10	11	15	10	4	6	14	3	0	4	3	16	11	10	4	13	26	5	12	26	6	34	10.8696	5.95833
ADAMDEC1	18	8	17	29	19	35	25	7	18	8	6	18	5	16	16	39	4	7	17	16	15	20	11	8	42	3	19	41	22	21	27	33	17	16	21	10	32	27	22	21	25	27	35	51	16	11	14	24.0435	15.9167
NOS1AP	0	2	0	1	5	2	2	2	4	4	2	7	5	2	0	8	0	2	2	2	11	4	2	0	3	2	12	7	10	6	3	0	9	0	11	4	5	3	1	5	6	14	12	6	1	5	6	5.69565	2.875
DIAPH3	16	4	9	2	13	7	4	5	9	7	5	10	6	17	7	3	13	7	1	16	13	10	7	6	9	9	32	17	13	13	10	11	5	18	7	5	6	20	23	19	7	9	5	7	20	9	14	12.5217	8.20833
LILRB5	13	33	11	10	13	150	10	16	10	17	22	15	31	23	6	9	12	30	11	5	8	9	14	5	48	15	31	24	19	22	6	13	34	17	96	136	110	96	11	27	12	27	20	10	3	18	109	39.3043	20.125
LDHD	27	22	6	3	11	17	28	3	11	14	20	3	10	11	12	19	7	8	10	14	4	15	13	6	27	25	49	18	42	23	24	7	27	10	14	17	4	7	8	26	8	18	23	12	23	20	6	19.0435	12.25
ENSG00000288658	3	15	2	3	4	5	6	6	3	1	7	3	9	8	10	9	1	5	8	9	3	10	2	0	17	4	19	7	13	6	3	8	3	9	9	9	10	6	4	4	5	12	7	23	5	16	8	9	5.5
PRRG1	11	9	10	2	8	12	1	1	5	3	8	2	4	2	1	7	4	6	8	10	12	6	2	5	19	17	10	5	13	6	14	14	4	13	3	15	12	10	7	9	8	2	6	8	9	4	3	9.17391	5.79167
FFAR2	136	189	69	270	44	101	67	31	55	84	108	91	93	199	64	79	90	132	120	41	34	30	71	102	428	62	134	85	119	214	99	89	498	302	137	78	104	87	74	82	94	176	95	87	130	110	95	146.913	95.8333
MANSC1	10	12	12	5	1	11	12	4	15	23	1	5	6	8	9	4	9	6	12	11	17	20	7	2	23	5	29	7	26	16	10	13	5	21	15	10	13	9	5	13	10	29	17	5	18	10	13	14	9.25
GDF15	4	2	3	8	1	6	0	1	2	2	0	1	11	1	3	3	0	7	1	5	3	1	4	7	0	1	13	1	7	13	10	5	7	16	6	2	3	3	10	5	3	5	1	7	8	2	7	5.86957	3.16667
SPOCK3	8	1	4	2	3	10	10	6	6	7	7	14	3	3	2	5	5	15	9	4	7	8	6	4	21	5	4	4	9	12	3	6	2	16	5	12	16	16	4	9	14	14	15	5	10	7	7	9.3913	6.20833
MYO3B	19	2	14	9	21	13	19	10	24	19	23	10	33	26	31	2	35	8	9	14	6	19	2	26	6	14	16	23	19	11	14	38	14	29	66	51	20	31	34	14	5	9	14	61	14	76	10	25.6087	16.4167
SLC18A1	17	6	0	4	4	8	6	12	3	8	9	36	12	8	7	15	13	4	5	2	9	2	2	12	2	29	6	14	15	9	22	15	15	15	3	10	6	17	5	22	19	11	21	26	5	10	9	13.3043	8.5
EFNA5	6	14	6	11	21	7	8	26	3	19	25	6	16	9	7	5	23	4	5	2	6	14	3	22	3	16	8	14	10	6	20	47	6	14	31	7	10	14	44	30	17	28	10	6	9	36	9	17.1739	11.1667
TNFAIP6	17	40	4	39	1	12	12	4	8	0	6	1	6	15	0	14	10	10	4	5	5	5	2	4	21	7	22	10	7	16	11	15	11	6	27	26	12	3	10	20	13	45	8	24	7	8	25	15.3913	9.33333
MMP8	12	10	40	57	8	35	8	7	122	114	16	66	70	7	33	97	17	6	72	171	249	110	147	45	281	114	283	53	159	130	38	23	30	9	46	66	65	20	129	22	27	746	98	74	89	80	43	114.13	63.2917
C1QB	62	14	7	11	29	21	8	2	3	2	23	9	29	7	13	16	31	10	7	23	16	12	8	27	7	33	138	22	31	9	16	12	21	20	23	31	23	12	15	8	8	27	16	25	41	10	14	24.4348	16.25
HBB	2154	97	56	10289	78	22	46	237	23	1581	57	320	274	33	5047	142	13	64	41	155	475	6100	65	122	47	360	123	375	133	17	37	137	39	147	147	36	19	5	9	12	141	120	121	239	9	165	100	110.348	1145.46
FGF9	18	13	33	28	26	12	25	19	33	20	21	15	17	25	12	17	30	36	20	20	17	8	20	31	15	14	8	12	12	15	13	26	7	8	14	6	12	17	21	16	7	5	9	7	15	13	13	12.3913	21.5
EPB42	9	4	2	70	3	1	0	4	1	5	6	2	6	2	50	3	8	4	0	3	20	62	3	2	4	2	0	6	4	1	1	2	3	5	2	4	0	3	3	0	1	2	2	2	2	3	1	2.30435	11.25
RGPD2	622	823	543	2760	531	478	934	905	946	557	1320	446	337	829	757	1825	2827	653	618	846	831	515	896	570	812	543	337	435	649	811	391	566	642	816	562	332	444	413	505	309	411	274	482	857	345	376	581	517.087	932.042
PCSK4	23	15	22	8	19	11	13	15	8	11	11	13	22	26	9	5	10	7	13	24	5	12	14	10	8	7	11	7	4	3	5	8	3	8	7	8	7	17	3	5	10	4	10	8	8	10	14	7.6087	13.5833
MAGED4	74	56	52	77	40	61	65	71	80	76	31	28	37	60	37	379	50	89	71	67	65	73	85	39	34	15	18	31	16	81	37	24	70	40	32	72	33	39	30	45	57	18	18	49	43	52	50	39.3043	73.4583
SSTR3	157	176	276	117	129	181	340	195	151	166	171	229	120	251	317	140	129	317	189	208	287	129	285	227	137	102	152	42	68	139	90	95	239	144	104	126	133	227	140	78	155	44	290	166	112	113	102	130.348	203.625
BEND5	49	32	119	51	55	66	96	84	76	50	53	54	66	61	51	65	61	53	114	94	80	22	138	29	37	34	10	20	28	61	58	22	69	25	44	57	20	74	22	35	62	19	44	37	54	37	63	40.5217	67.4583
SAMD12	81	146	102	201	185	156	104	113	81	180	120	178	81	161	189	76	152	154	118	62	190	152	93	132	105	66	68	66	34	75	164	71	72	73	88	69	151	68	69	107	148	53	41	110	82	159	76	87.6087	133.625
C19orf18	23	17	21	23	12	28	20	30	38	24	15	25	21	22	34	12	11	33	59	12	42	18	34	16	32	10	12	16	7	25	12	19	8	9	20	6	11	17	11	11	15	13	11	20	14	13	25	14.6522	24.5833
NELL2	282	259	411	375	142	360	284	338	539	417	292	447	355	469	304	297	268	491	539	377	388	429	519	290	165	150	72	245	171	371	263	242	363	116	163	196	368	498	205	273	293	122	399	226	103	314	294	244	369.667
ALAS2	85	3	3	837	6	2	8	11	4	51	11	9	8	3	236	10	6	4	2	7	44	292	1	27	4	23	16	21	9	4	4	7	14	14	5	2	0	0	0	2	19	1	5	10	0	4	2	7.21739	69.5833
GNG8	18	49	47	42	35	38	54	69	55	19	42	67	13	95	87	27	45	41	57	59	32	31	68	34	37	31	9	20	18	20	28	17	20	14	25	34	25	35	16	20	34	29	71	31	67	13	26	27.8261	46.8333
RGPD1	63	242	127	553	121	58	229	153	258	89	296	78	46	120	155	494	750	105	107	156	148	142	165	130	119	150	61	72	207	209	64	60	159	128	57	69	117	56	115	82	74	64	90	148	82	72	67	100.957	199.375
RBM11	11	12	42	23	11	28	35	27	29	7	33	28	14	25	33	20	16	34	35	17	31	29	23	12	12	3	5	18	28	7	11	14	12	18	9	11	17	16	15	9	19	13	24	20	14	23	18	14.6087	23.9583
TIMD4	16	4	19	6	27	5	31	11	22	26	16	16	13	22	19	13	24	16	29	32	28	30	13	25	8	8	15	9	12	5	13	3	9	5	9	9	24	17	8	16	12	16	10	11	11	16	17	11.4348	19.2917
NYAP1	13	25	29	12	17	17	21	39	9	15	21	9	25	16	15	14	15	15	26	19	15	15	13	21	25	5	7	9	7	17	11	15	9	16	10	12	3	27	2	6	10	4	12	18	12	6	13	11.1304	18.1667
FGF22	13	13	9	9	9	9	6	8	10	14	13	12	14	17	13	8	13	13	13	6	12	10	10	21	14	6	7	12	3	8	10	8	8	6	3	5	14	3	4	9	13	2	5	4	10	7	7	7.30435	11.4583
ANKK1	14	11	14	7	13	8	5	13	10	9	9	6	12	16	17	4	6	0	11	11	4	13	19	7	4	0	7	5	5	2	4	8	8	11	8	3	4	6	2	8	4	6	10	3	14	1	1	5.3913	9.95833
TRPM6	5	2	17	24	22	6	22	15	32	24	7	37	11	33	21	14	43	21	33	17	30	34	10	21	8	4	9	14	25	13	14	12	4	9	10	1	18	26	13	7	13	4	14	6	7	25	11	11.6087	20.875
WNT10A	16	30	21	22	14	10	25	14	23	11	20	11	10	17	21	6	10	32	16	20	16	5	25	14	27	8	3	6	5	15	23	14	9	7	13	6	8	3	6	8	6	6	15	15	10	10	15	10.3478	17.0417
USP6	5	6	6	3	4	13	8	8	15	15	2	7	9	8	12	23	7	8	13	3	16	8	16	3	6	1	2	1	3	5	5	3	7	3	6	6	4	14	0	4	6	2	5	2	11	6	9	4.82609	9.08333
HBD	15	7	3	63	3	4	0	8	1	10	2	1	2	0	31	0	1	1	0	3	11	61	3	3	0	8	4	14	0	2	0	3	0	4	2	0	0	0	1	1	3	1	5	1	3	2	0	2.34783	9.70833
DNMT3L	21	4	32	24	18	18	32	16	19	19	16	9	9	16	14	13	6	9	21	15	15	4	47	9	6	7	2	5	8	13	12	6	12	8	7	17	3	24	3	9	6	7	10	12	17	5	25	9.73913	16.9167
CACNG8	125	73	140	164	121	77	240	99	188	206	42	164	83	192	120	101	445	223	209	112	199	258	78	110	46	138	53	127	180	23	62	138	58	79	81	76	124	266	49	92	56	31	131	84	111	137	101	97.5217	157.042
MOCS1	1	1	3	4	38	9	3	1	3	3	4	5	1	11	33	6	6	6	5	7	21	4	38	6	0	5	1	5	5	4	8	1	4	5	5	0	1	1	7	1	10	2	2	1	5	4	6	3.6087	9.125
FBLN5	124	142	96	171	73	97	119	62	99	146	168	81	45	95	82	63	96	220	146	38	284	47	77	142	127	35	21	40	89	39	77	59	56	54	17	120	88	94	60	64	61	18	210	55	37	95	101	70.3043	113.042
ZNF667	14	17	52	12	24	43	42	20	50	32	35	38	12	23	65	42	60	32	56	40	39	24	32	34	11	18	5	11	16	30	26	18	23	21	28	23	14	55	10	22	33	18	14	35	39	11	34	22.3913	34.9167
ENPP3	10	8	12	19	17	16	36	1	31	24	9	19	12	10	10	4	35	19	16	18	17	39	6	10	1	15	3	8	21	5	6	8	3	6	4	10	15	26	6	10	6	1	16	3	16	10	6	8.91304	16.5833
HYKK	3	19	6	20	19	12	17	17	11	11	19	13	4	14	21	7	9	23	11	7	16	11	23	11	6	6	13	2	5	15	9	8	5	7	3	15	9	16	7	1	8	10	15	7	9	9	10	8.47826	13.5
MAGED4B	109	115	92	89	81	136	104	147	129	191	41	64	98	118	108	804	111	194	128	149	76	116	180	93	93	40	34	90	40	145	73	19	132	125	83	110	71	122	51	67	129	54	58	108	126	100	122	86.6087	144.708
TRIM49D1	4	3	5	10	2	0	9	6	14	4	1	14	8	1	6	4	28	13	0	0	8	5	1	4	0	6	2	6	2	0	2	0	0	1	2	3	3	4	3	1	2	0	7	5	2	4	0	2.3913	6.25
AQP7	14	25	22	9	16	14	8	20	13	11	21	12	7	21	15	5	7	18	26	4	20	8	9	15	13	3	6	12	1	10	8	8	5	6	13	5	11	13	7	5	12	0	16	17	9	13	7	8.69565	14.1667
RHBDL1	1	9	4	9	7	11	7	6	6	4	7	8	7	9	6	4	8	17	7	4	4	1	4	2	4	6	5	9	3	5	3	3	1	6	0	1	4	7	3	3	5	5	1	0	0	1	1	3.30435	6.33333
CD19	234	204	542	511	341	404	382	414	358	322	204	189	256	354	233	313	177	416	373	512	397	79	728	117	309	218	55	142	53	327	168	117	234	292	253	309	201	288	134	168	260	127	221	209	470	111	358	218.435	335.833
GATA2	246	127	189	413	246	165	513	160	328	345	78	261	173	173	172	220	776	563	380	155	391	333	124	188	36	269	133	233	307	56	107	143	118	145	105	131	244	511	121	164	110	69	318	93	165	176	173	170.739	279.958
ZDHHC15	18	4	3	2	3	7	6	8	7	20	6	5	0	10	4	3	7	2	13	2	12	8	8	3	0	1	0	3	4	3	4	1	7	0	2	6	1	5	2	7	8	3	7	3	2	5	2	3.30435	6.70833
CA8	13	12	31	33	19	8	25	15	17	25	7	8	13	33	9	16	56	55	31	16	25	43	7	10	3	18	9	17	10	7	7	8	23	27	17	15	23	17	17	9	4	3	24	1	13	9	11	12.6957	21.9583
MS4A2	186	152	140	432	172	99	373	125	233	314	85	423	189	144	259	155	816	685	421	196	448	337	73	164	21	169	109	233	293	29	89	131	98	236	99	114	219	392	103	190	106	9	267	110	132	219	182	154.348	275.875
AKR7L	15	3	28	21	12	16	12	17	21	18	6	4	14	20	12	4	10	18	8	16	11	20	7	17	9	7	7	18	4	14	4	11	14	11	8	6	0	8	7	5	5	6	10	7	16	9	14	8.69565	13.75
NPIPA7	141	372	169	141	451	425	497	498	323	160	116	93	145	274	99	454	143	551	118	546	138	137	659	100	111	106	92	96	81	258	104	121	506	144	105	216	77	146	114	113	91	109	113	111	95	668	143	161.739	281.25
NEBL	15	0	5	9	0	5	9	14	3	6	4	10	9	10	13	2	5	14	8	6	7	3	0	3	4	3	5	4	0	3	6	0	3	12	2	3	3	2	2	1	0	0	9	2	4	2	4	3.21739	6.66667
ST6GALNAC1	48	80	25	33	18	57	38	47	36	48	74	76	29	24	33	42	19	35	78	20	30	34	51	33	43	13	26	29	27	24	27	32	36	30	18	46	27	41	18	10	44	5	9	19	0	43	58	27.1739	42
HDC	201	143	183	195	213	125	350	138	261	241	78	268	135	187	196	125	640	306	220	82	239	310	76	140	20	127	104	217	317	33	116	99	57	163	177	82	168	210	159	114	92	23	204	113	151	136	166	132.522	210.5
LARGE1	95	55	313	22	126	110	97	32	122	229	63	66	79	107	33	138	27	87	59	17	149	21	76	45	16	51	11	29	31	30	17	20	86	97	105	67	48	48	22	26	105	42	50	52	129	16	62	50.4348	90.3333
ENSG00000204003	22	62	82	72	68	26	77	68	51	61	46	22	32	30	28	49	21	56	61	64	53	9	151	25	52	48	7	18	4	39	13	6	25	24	37	54	29	66	32	10	33	7	32	30	80	22	47	31.087	51.5
TRIM49D2	2	1	1	5	4	0	7	8	7	8	2	14	10	1	8	5	31	11	3	0	3	10	0	6	0	5	4	6	2	0	4	1	0	0	3	0	1	5	4	4	5	0	6	1	0	1	5	2.47826	6.125
SPTBN4	7	14	14	5	8	6	11	18	8	43	12	20	31	6	11	23	22	10	16	18	4	9	12	17	9	9	2	2	1	2	15	24	0	4	8	10	3	8	14	11	15	2	13	11	13	9	4	8.21739	14.375
SYN3	17	9	29	20	8	41	22	18	53	46	22	24	14	12	25	25	18	14	27	32	22	25	18	27	17	8	1	8	10	22	8	11	26	20	14	31	6	20	8	16	25	8	8	16	27	9	38	15.5217	23.6667
ENSG00000285117	6	4	8	15	2	8	8	4	4	1	12	4	11	5	16	7	1	6	5	7	8	17	4	3	4	0	0	7	2	4	2	4	4	4	5	5	8	2	5	4	5	5	0	6	2	3	9	3.91304	6.91667
NIPAL4	11	6	23	20	12	6	4	7	15	8	5	5	5	13	7	6	11	7	13	7	11	5	10	5	6	8	2	5	1	15	4	2	5	4	6	6	4	0	6	4	10	7	6	5	15	1	7	5.6087	9.25
TMEM108	5	14	12	1	5	11	4	14	5	6	5	14	8	8	9	2	12	7	14	3	16	9	10	11	10	0	4	7	5	7	10	5	5	2	3	5	10	3	5	6	4	2	6	5	12	3	4	5.34783	8.54167
SHANK1	9	13	17	7	6	11	12	31	39	5	2	3	5	34	23	20	27	15	17	25	8	31	35	12	4	11	6	12	4	27	8	7	0	1	2	12	10	10	10	22	3	7	24	3	5	10	20	9.47826	16.9583
DBNDD1	17	23	120	30	10	43	39	51	41	48	27	78	43	55	44	56	19	73	20	46	48	11	109	17	15	15	13	18	9	60	36	7	39	41	16	48	11	50	9	15	43	3	22	46	37	7	59	26.913	44.5
CCR3	20	9	16	31	20	10	33	16	19	21	17	25	16	10	7	22	71	28	14	11	25	34	6	17	8	19	13	23	15	0	8	8	9	33	14	17	12	34	13	11	4	9	19	9	7	6	8	13	20.75
CCDC110	9	6	8	8	7	6	15	16	11	5	7	3	4	15	2	11	2	19	14	9	10	2	5	9	4	3	4	6	4	2	3	2	10	6	6	2	10	9	3	3	4	0	7	3	15	8	6	5.21739	8.45833
GPRC5B	13	12	10	5	9	11	8	11	19	5	16	21	15	9	30	10	7	21	23	9	14	9	15	11	7	1	6	13	5	6	14	5	12	7	7	6	8	14	1	2	14	1	12	4	11	23	17	8.52174	13.0417
NPIPA8	49	138	31	27	152	151	116	77	118	26	21	15	42	47	15	116	29	75	20	115	40	19	202	36	23	15	14	26	28	91	25	31	60	20	29	100	35	18	19	29	33	7	31	27	27	182	46	39.8261	69.875
CPA3	37	25	43	79	10	34	81	23	35	59	8	55	48	24	33	30	115	86	62	24	49	93	23	25	4	42	25	72	53	12	17	31	11	24	17	13	29	75	26	39	19	8	57	22	9	20	36	28.7391	45.875
LCN10	31	69	99	79	79	33	84	78	68	73	53	28	38	32	35	60	24	76	73	78	61	9	178	40	63	66	8	21	6	43	14	9	33	25	56	76	36	88	36	20	40	7	43	33	96	26	58	39.2609	61.5833
VPREB3	7	4	18	15	8	14	11	4	4	10	6	12	7	7	8	6	2	7	13	22	4	3	24	8	13	8	1	6	0	7	4	1	6	7	3	12	2	9	2	0	7	7	4	7	10	3	10	5.6087	9.33333
LIMS2	5	20	11	11	23	17	9	11	19	4	9	19	6	10	11	7	18	6	12	10	12	7	26	15	4	6	8	5	0	14	12	13	16	7	17	5	13	8	5	6	5	3	1	10	20	2	4	8	12.4167
HPSE2	6	23	6	20	3	13	2	16	11	12	3	6	14	3	2	5	1	13	4	6	11	7	0	5	6	1	2	8	3	6	5	1	5	1	9	2	12	0	5	7	1	3	4	0	1	14	2	4.26087	8
CLEC20A	15	8	32	26	19	17	21	11	22	14	5	8	9	12	7	19	5	26	12	18	15	9	50	7	6	1	3	16	3	33	4	1	12	7	9	12	5	15	6	12	25	4	3	7	14	1	24	9.69565	16.125
FSCN2	11	6	6	7	13	11	12	10	11	11	13	4	20	13	6	8	4	8	5	10	5	5	12	5	8	3	10	5	5	10	2	6	7	6	6	16	9	1	3	8	6	0	5	3	9	9	1	6	9
AKAP12	412	137	312	468	464	281	929	255	750	464	125	519	317	431	388	289	1521	740	556	242	577	984	199	276	51	273	260	584	616	99	201	310	192	300	257	237	532	664	228	293	249	31	550	307	304	442	287	315.957	484.833
HHLA2	7	15	10	3	10	15	3	25	11	15	16	5	5	10	10	14	8	6	6	3	13	9	12	0	7	1	7	2	5	3	2	6	14	1	11	9	2	15	2	5	2	4	3	7	11	3	15	5.95652	9.625
TRPM5	1	5	5	5	5	4	21	5	6	1	2	6	5	11	6	2	2	2	6	2	4	2	12	7	4	1	0	1	6	6	0	0	0	3	6	2	3	5	3	2	1	0	4	11	4	2	2	2.86957	5.29167
CD200	35	53	122	93	62	61	149	63	104	63	40	63	49	60	46	104	37	62	133	119	121	10	145	42	30	35	10	14	18	82	48	18	33	45	22	123	45	102	16	63	87	46	58	75	92	9	97	50.7826	76.5
POU2AF3	7	12	15	4	28	9	14	20	26	16	30	11	5	23	4	3	10	10	23	34	26	14	8	15	5	7	0	4	1	13	3	10	12	4	18	12	3	20	3	25	2	8	0	23	23	4	6	8.95652	15.2917
SDK2	80	83	249	69	140	214	96	111	204	51	103	119	31	264	144	189	138	99	227	212	179	83	151	167	59	68	24	2	37	207	139	31	158	29	95	172	66	72	1	57	186	44	136	82	84	113	169	88.3043	141.792
FAM83F	8	16	13	24	2	11	24	10	16	11	4	22	6	8	24	9	15	14	14	11	22	19	5	15	3	2	1	15	23	0	11	7	11	9	3	9	27	21	9	4	1	4	10	8	1	12	2	8.3913	13.4583
PTTG2	10	11	12	8	11	6	5	22	12	10	13	4	9	11	7	5	6	2	6	10	8	3	26	2	5	0	4	5	4	17	2	6	3	7	12	8	4	5	0	2	9	14	7	10	3	2	6	5.86957	9.125
HHIPL2	7	1	13	5	8	17	21	10	5	3	7	9	10	3	4	5	4	5	2	11	10	6	20	7	3	3	4	0	7	7	6	6	4	0	8	3	5	3	12	6	5	2	4	6	14	0	10	5.13043	8.04167
FBXO15	5	8	0	3	10	3	7	5	11	5	9	4	2	8	8	5	5	5	10	2	12	9	9	4	10	6	1	6	4	6	8	3	1	7	5	6	7	1	0	1	2	0	4	4	7	1	1	3.95652	6.20833
MYZAP	488	1464	835	427	1517	217	941	341	217	533	808	647	196	523	2346	359	608	292	553	1156	528	838	250	290	373	308	906	214	175	784	688	1233	279	91	151	197	274	207	539	1062	387	392	291	811	211	545	180	447.739	682.25
GLIPR1L2	11	31	21	13	12	12	16	37	28	2	13	18	16	4	18	16	6	17	21	16	17	13	15	11	19	11	2	1	4	3	16	2	6	24	3	15	3	18	9	10	3	5	46	16	8	16	3	10.5652	16
FFAR1	65	47	167	75	87	100	46	58	128	35	71	117	36	89	149	110	17	26	97	104	35	13	189	26	43	23	4	16	18	91	19	33	80	103	114	39	33	34	24	24	44	72	17	136	137	30	58	51.8261	78.625
MAP7D2	86	132	15	130	148	12	157	156	223	9	101	150	10	168	81	26	14	11	22	108	230	6	11	132	6	121	14	11	9	8	9	111	12	129	14	149	127	13	12	2	11	13	22	130	134	11	8	46.7826	89.0833
[truncated: 7 more columns]

## Sheet: Table S4
Table S4: Differentially expressed genes between CAD-OSA and HC
Gene	CADOSA1	CADOSA10	CADOSA11	CADOSA12	CADOSA13	CADOSA15	CADOSA18	CADOSA19	CADOSA2	CADOSA20	CADOSA21	CADOSA22	CADOSA23	CADOSA26	CADOSA3	CADOSA30	CADOSA31	CADOSA32	CADOSA4	CADOSA5	CADOSA6	CADOSA7	CADOSA8	CADOSA9	HC10	HC11	HC14	HC15	HC16	HC19	HC2	HC20	HC22	HC25	HC26	HC28	HC29	HC3	HC30	HC31	HC32	HC34	HC35	HC37	HC38	HC4	HC7	HC9	Case_count
ALDH3B1	464	467	412	433	536	381	361	339	461	277	380	374	482	426	387	441	337	429	321	450	466	307	352	538	270	271	295	236	168	303	249	195	257	260	266	261	331	289	233	328	228	250	265	277	268	311	227	237	409.208
TICAM2	272	274	319	395	462	440	303	308	326	235	300	361	348	224	348	366	265	309	325	384	350	277	293	239	204	228	228	159	165	293	310	135	241	242	175	204	200	164	192	238	250	200	151	211	179	194	176	178	321.792
ZNF804A	91	101	79	85	96	82	81	76	91	69	95	74	68	89	98	98	66	92	75	104	98	60	67	94	51	61	66	65	32	48	62	31	68	39	49	51	78	45	47	43	30	65	62	42	53	55	52	47	84.5417
HCK	3017	3090	3544	4136	4502	3624	2587	3033	4340	2133	2912	3222	3354	2910	4023	3981	2644	2897	2432	3519	3457	2747	2887	2763	2508	3114	2319	2249	1268	2848	2754	1500	1947	1937	2135	1885	2247	1776	1588	2300	1733	1629	2040	1907	1864	2320	1688	1774	3239.75
ADAP2	491	394	484	495	441	389	406	496	461	255	367	408	448	488	540	486	356	405	373	505	485	290	444	451	351	376	311	283	211	371	327	187	286	307	319	282	296	245	264	343	169	245	308	264	227	230	268	287	431.583
CNTLN	536	487	451	660	723	460	282	546	483	438	381	383	498	534	481	533	402	582	389	451	528	431	482	646	375	249	274	273	246	358	458	196	445	273	319	320	286	292	260	395	294	209	232	244	310	381	204	253	491.125
ANKRD50	313	184	303	392	328	245	243	409	283	258	266	280	339	242	283	423	210	375	279	259	411	323	308	324	145	128	224	116	178	215	300	91	273	241	199	169	131	135	137	217	179	134	190	153	161	223	146	169	303.333
LRP1	5505	4941	4795	7259	5494	4172	4467	6665	4439	3495	4825	5017	5178	5056	4925	6025	4075	5325	3421	4251	5850	4692	4989	5747	3846	3349	4171	2456	3031	3789	4411	2098	3528	2812	2782	3444	3265	3455	2716	4411	3549	2116	3042	3198	3311	4427	2473	3062	5025.33
SORT1	585	512	513	851	723	462	616	635	506	420	438	423	556	755	550	736	469	544	330	531	430	430	444	492	410	294	439	355	242	408	339	246	489	360	321	345	292	305	310	391	246	236	333	334	372	365	272	368	539.625
LILRA6	527	478	644	755	749	704	499	567	555	232	457	697	324	412	847	721	471	438	410	565	795	550	529	544	427	379	475	208	270	388	327	237	345	229	396	393	317	330	287	300	397	335	283	207	371	405	268	300	561.25
TRIQK	211	159	177	264	206	188	159	205	219	126	157	172	171	230	163	180	164	179	145	203	201	165	123	168	135	108	150	112	86	110	127	75	102	95	99	153	134	98	83	181	142	102	70	126	123	145	81	106	180.625
SLC8A1	964	616	913	1120	1154	776	896	802	721	722	895	810	939	662	835	999	664	1004	684	863	837	715	833	917	668	544	646	336	380	714	740	295	701	494	679	566	459	421	462	720	477	312	596	483	455	600	348	568	847.542
WDFY3	590	447	385	692	599	344	424	768	388	389	471	550	481	584	462	699	382	668	379	341	617	532	512	551	281	260	304	180	340	280	401	194	441	293	287	352	261	285	276	491	407	213	292	304	363	366	243	301	510.625
SIRPA	1559	1404	1117	1620	1743	1291	1028	1479	1908	794	1205	1461	1141	1603	1624	1623	1280	1494	828	1129	1571	1165	1218	1581	905	1148	1192	993	466	1226	1099	623	874	710	821	794	821	920	632	959	563	712	746	860	818	1114	817	574	1369.42
PLA2G4A	52	41	67	104	69	97	73	62	67	28	45	47	55	70	93	70	53	64	42	69	56	43	79	50	28	41	41	30	33	32	50	20	34	50	39	30	29	30	18	35	40	50	41	24	41	40	35	30	62.3333
RTN1	432	512	513	466	747	562	562	318	567	375	515	412	506	290	673	450	587	498	377	477	622	425	335	557	331	321	383	338	202	520	382	194	315	288	229	283	385	266	258	320	274	245	293	363	312	443	272	286	490.75
LRRK2	1944	1420	2190	3304	3049	1760	1753	3316	2265	2005	1962	2109	2068	2244	2170	2631	1760	2082	1645	1643	2100	2086	1899	2758	1416	1048	1377	1271	1074	1271	2246	843	2138	1256	1574	1043	1098	1103	827	1842	1657	1063	960	1268	1546	1740	851	836	2173.46
LPCAT2	316	214	232	286	372	265	249	247	369	205	252	274	302	245	283	321	231	248	186	241	267	205	236	246	197	190	207	228	141	260	203	99	162	217	173	198	186	98	112	171	144	149	165	186	142	212	101	167	262.167
TLR4	1395	1006	1408	2192	2306	1526	1160	1697	2083	894	1298	1807	1341	1313	1241	1818	1018	1736	1138	1166	1970	1183	1298	1170	984	969	1098	999	888	1019	1423	631	892	969	885	725	888	970	687	1144	1204	1047	872	847	726	1136	629	758	1465.17
MS4A6A	2952	2168	2291	3014	3178	2866	2374	2320	3549	1879	2795	2471	2592	2105	2602	2961	2667	3282	1903	2662	3538	2527	2050	3100	1660	1659	2510	1315	980	2487	2680	1167	2324	1797	1631	1514	1784	1633	1317	2232	2162	1310	1482	1732	1593	1928	1651	1148	2660.25
SIRPD	50	43	41	87	87	56	56	52	65	36	58	60	69	66	51	73	44	63	46	68	104	70	65	60	45	40	34	43	37	42	53	21	40	42	45	35	29	18	34	53	39	38	34	34	38	32	14	31	61.25
KCNE3	967	1048	1130	1710	2059	1889	1053	1294	1804	668	971	1161	1316	707	1368	1667	1108	1491	1185	1426	1920	1004	1305	786	896	934	953	849	377	943	1081	461	872	757	727	726	954	594	693	965	686	950	777	834	796	728	642	628	1293.21
GASK1B	739	622	829	1509	831	637	656	1052	1048	362	779	801	489	967	707	1018	486	1364	540	497	835	746	547	710	545	495	569	521	270	523	676	197	550	350	386	448	323	299	326	502	249	442	511	444	450	529	496	294	782.125
NLRP12	339	253	290	362	395	264	215	408	380	159	224	286	206	304	304	453	233	293	191	319	457	229	252	251	158	212	218	127	168	220	275	123	270	143	161	138	141	167	142	230	202	159	145	177	212	236	169	130	294.458
DYSF	1438	882	1065	1998	1305	615	1292	2314	985	532	773	1117	840	1875	1291	1856	1399	958	739	1139	1587	1823	697	748	655	793	945	631	520	743	889	423	887	375	882	489	569	634	485	909	445	397	565	554	686	617	797	600	1219.5
ENSG00000285082	130	82	90	170	153	82	84	155	66	66	116	134	126	122	103	134	61	132	82	81	153	111	109	111	48	29	81	41	75	73	89	44	65	56	65	32	53	70	69	98	85	66	68	66	29	66	30	82	110.542
LMO2	786	867	828	879	802	822	729	595	940	355	684	596	709	557	1000	760	848	887	613	827	726	673	518	715	469	604	520	570	236	767	598	305	453	446	352	432	617	293	406	558	325	678	542	383	461	364	524	353	738.167
IRAG1	167	146	146	202	145	138	133	216	116	110	198	160	190	148	161	194	131	219	153	233	261	144	209	143	123	129	73	60	100	105	143	58	63	107	108	128	119	88	78	156	125	80	98	120	122	130	80	156	169.292
TLR8	443	381	682	796	1130	801	571	533	737	337	478	768	383	380	536	813	407	610	465	490	663	565	698	363	449	330	645	399	243	396	512	207	459	361	302	295	257	288	208	376	344	282	336	347	337	352	214	261	584.583
SIGLEC9	206	174	204	303	259	290	275	212	330	125	209	302	258	212	317	313	199	268	198	230	303	168	262	126	172	229	147	128	99	196	244	98	144	157	121	113	169	141	100	184	179	148	122	148	155	165	142	174	239.292
PLBD1	4292	3924	4119	3945	5281	2762	2058	3977	4311	2087	2067	2476	2585	3838	4096	4334	2804	3138	2130	2818	3920	2576	2482	4474	2018	2410	2921	2686	916	2788	2062	1220	2657	1317	1708	2006	2106	2141	1503	2602	1350	1399	1478	2321	2023	2518	1610	1000	3353.92
LDLRAD3	48	47	44	46	64	45	48	50	91	24	24	52	53	66	62	73	38	59	45	47	62	35	29	60	36	28	20	47	32	35	29	24	28	34	20	25	27	18	11	42	23	46	12	30	9	31	16	30	50.5
PLB1	109	155	117	163	178	216	131	160	189	70	112	125	94	88	154	128	145	115	91	100	126	115	102	146	70	114	72	69	84	122	103	56	63	100	78	60	70	70	63	72	114	52	83	94	139	94	64	82	130.375
P2RY13	166	127	215	408	357	353	188	284	288	109	168	222	210	145	174	306	145	343	227	302	305	189	225	179	136	169	163	120	65	191	210	52	129	141	80	96	129	78	78	183	192	149	134	116	159	161	53	76	234.792
VCAN	31819	18945	22710	39688	27948	17005	21293	48137	21248	21612	22988	29310	22892	36868	20945	51818	15401	35802	17304	18024	26671	27745	25185	30919	11619	10639	19658	8816	15890	15964	24216	8099	26564	12283	15471	15479	10959	15033	13973	25843	18608	9611	14194	18283	18980	20514	10287	12343	27178.2
TLR2	840	800	673	1491	1062	801	801	1350	1284	544	753	937	639	870	979	1321	819	1222	647	703	996	785	621	1178	659	766	624	607	339	788	887	393	827	579	521	448	487	521	436	775	450	536	602	594	577	694	521	379	921.5
GCA	1306	910	1113	1352	1423	1064	623	1279	2045	618	693	935	804	1504	1097	1452	837	994	664	851	996	890	643	945	614	720	859	883	439	861	709	425	661	601	462	726	631	571	513	846	555	631	621	728	842	784	514	381	1043.25
PLA2G7	467	444	444	754	901	376	345	428	656	317	449	444	419	291	736	552	341	335	318	223	382	612	443	360	267	347	286	423	144	438	318	173	313	246	281	202	300	332	269	267	331	266	218	238	310	279	176	168	459.875
MNDA	17480	17768	20448	23098	29165	27108	14354	18653	33053	9938	15490	17404	14762	23739	22702	24085	19163	18735	14252	17677	22524	19291	15832	14502	13058	14187	16810	18500	7373	18320	16691	7994	12769	11646	11075	9975	13538	11441	8625	17150	10769	14798	12240	13171	12142	12725	11532	7098	19634.3
GLT1D1	718	598	769	812	934	549	436	872	874	448	587	622	621	993	709	785	617	498	356	496	652	620	446	755	414	510	501	465	263	581	480	287	540	341	317	390	451	412	304	671	262	351	400	465	410	568	347	277	656.958
KCNJ2	80	38	33	103	133	175	28	110	52	13	29	46	57	47	49	79	37	50	67	63	57	38	43	44	42	33	24	27	18	38	46	14	31	21	12	18	28	18	8	39	17	44	42	21	22	39	17	24	61.2917
CCDC88A	2594	1795	1877	3125	1647	1483	1915	2648	1768	2486	2179	1954	2104	2544	2118	2954	1865	3381	2109	2158	2864	2568	2573	3019	1313	1048	1435	942	1347	1578	2455	947	2591	1665	1673	1443	1059	1255	1172	1806	1273	1139	1765	1749	1939	1994	1225	1628	2322
FGL2	11289	7803	10700	17976	23183	14764	12315	8461	13949	8835	14134	14403	15006	8928	12792	14761	10854	13476	14276	12260	14049	11065	14538	8785	9600	6558	12037	6382	7200	11154	10252	4211	7471	8002	8643	8884	8362	7946	6943	10349	12158	8510	7331	7584	8200	9547	4079	11141	12858.4
CREB5	913	584	606	853	887	446	487	987	470	475	583	689	552	1074	710	935	527	939	372	473	787	756	513	952	433	325	519	348	351	470	604	188	702	337	442	468	300	412	412	642	383	280	371	513	445	532	284	391	690.417
DDO	29	32	18	23	57	37	29	13	29	10	52	47	34	19	25	33	23	45	35	38	43	28	41	27	13	20	10	16	15	31	12	12	18	20	22	18	28	6	18	19	31	13	15	10	8	22	6	12	31.9583
CHRFAM7A	45	36	40	51	25	15	27	34	40	43	43	27	24	26	21	35	29	35	42	35	33	33	54	33	13	26	26	14	16	27	15	21	21	35	21	16	21	21	14	35	25	13	21	16	23	23	10	21	34.4167
MYO10	105	68	64	73	89	74	72	74	34	48	61	92	77	99	72	89	29	88	80	96	119	13	91	71	35	29	67	34	28	41	38	38	32	43	34	48	39	68	36	41	37	24	32	70	56	47	42	47	74.0833
FZD1	176	134	160	178	232	256	134	108	254	65	127	124	194	108	214	193	101	157	182	167	175	159	161	147	141	81	111	138	62	165	142	51	91	67	100	100	155	40	80	106	107	99	93	92	76	89	87	96	162.75
CASP5	66	74	112	128	98	138	98	72	77	57	65	71	117	56	104	97	48	65	112	123	88	43	90	67	111	73	39	48	41	66	73	47	41	58	70	58	34	22	34	55	33	45	27	43	32	34	20	59	86.0833
MMP9	278	50	35	67	21	19	10	112	147	7	10	21	51	457	32	25	60	23	15	31	8	31	19	77	8	10	31	27	10	5	9	1	26	29	6	11	13	11	12	29	9	7	9	13	39	18	39	7	66.9167
IGSF6	1371	1078	1804	1963	2682	2548	1426	1474	2179	813	1322	1472	1312	1099	2158	1854	1423	1719	1258	1611	1730	1373	1551	891	1121	1377	1308	1426	588	1433	1298	589	1039	1078	914	858	1036	783	758	1308	1054	1297	1132	431	958	795	879	622	1587.96
CDKN2B	64	80	71	191	184	178	96	174	145	45	86	125	80	157	92	274	69	153	108	111	102	106	82	93	86	49	84	68	80	76	120	66	49	76	43	48	36	62	73	101	102	87	45	63	49	44	52	46	119.417
CCR1	540	648	633	985	729	869	550	650	1162	391	400	759	475	903	1108	872	601	582	471	544	625	693	760	378	353	607	424	457	295	541	409	152	276	497	403	284	400	805	273	512	544	382	333	409	342	330	203	647	680.333
LRRC4	140	85	91	100	119	69	19	147	129	41	47	69	51	127	118	147	94	79	54	88	80	52	70	81	65	62	60	78	30	60	39	37	67	51	41	24	28	57	44	39	19	44	45	61	44	60	53	34	87.375
DMXL2	1370	1342	1429	4317	1909	1399	1735	3356	1283	2204	1972	1747	2316	1692	1575	3343	1754	3552	2083	1626	3533	2461	2979	2939	991	1009	1144	705	1099	1122	2528	605	2602	1352	1455	1397	903	880	960	2008	1614	724	1246	1289	1635	1546	674	1014	2246.5
NLRC4	360	244	332	544	512	444	317	408	457	138	321	382	311	291	300	448	157	434	276	364	315	288	307	163	308	301	311	214	140	214	218	114	203	185	153	254	169	167	168	277	264	169	202	220	311	224	146	193	338.042
TDRD9	220	88	160	146	183	188	59	115	142	60	80	186	62	183	111	140	79	97	62	139	229	150	70	83	35	90	78	74	52	100	61	48	123	27	63	93	68	38	65	105	72	46	81	79	75	78	66	48	126.333
LRP3	30	34	25	35	34	25	18	42	68	25	16	43	23	29	18	35	52	42	33	35	37	10	19	38	23	18	23	26	8	15	18	11	19	10	30	9	13	21	16	12	14	18	20	24	20	28	11	17	31.9167
RAB39A	36	32	38	45	64	54	38	20	45	28	38	36	21	31	51	35	31	23	21	20	41	39	44	33	30	25	32	8	9	19	20	18	22	20	22	18	20	15	9	26	49	22	17	18	22	21	11	27	36
MYOF	1043	613	1106	1215	1337	1302	1665	781	740	876	1108	1169	1234	687	1633	1192	847	1094	1322	1671	1160	669	1147	776	923	1103	736	400	501	1116	1324	412	629	883	875	686	624	502	603	681	476	565	612	661	584	533	446	965	1099.46
FCAR	528	322	241	417	315	216	147	467	531	194	154	203	230	935	314	305	245	223	193	264	196	202	253	321	230	154	156	168	146	145	199	169	209	195	220	105	140	305	95	234	198	109	103	199	161	209	131	185	309
FPR2	437	124	205	434	541	353	183	375	395	95	123	227	143	257	418	466	124	207	182	237	213	158	227	112	137	254	147	195	104	168	173	78	122	139	120	73	69	204	96	151	235	138	129	120	154	146	61	108	259.833
MN1	12	11	13	3	11	12	2	30	11	12	10	7	12	7	9	12	6	10	7	4	4	15	13	13	5	8	3	3	7	4	6	2	3	5	3	3	2	6	6	3	0	0	9	1	1	6	7	4	10.25
MTARC1	352	337	379	403	510	574	213	584	584	213	303	402	328	572	539	464	333	459	305	309	391	351	270	284	196	265	272	269	183	266	403	130	372	256	184	221	203	254	137	397	117	316	216	248	258	357	284	177	394.125
CDC42EP4	102	105	82	107	98	83	62	56	101	60	74	45	143	55	84	73	82	74	65	113	61	92	53	123	63	91	61	28	27	77	51	40	55	35	79	61	48	45	49	53	81	39	43	42	30	53	51	47	83.0417
KCNE1	316	147	153	320	306	216	130	279	420	63	118	180	158	174	241	232	69	173	133	175	201	79	107	234	101	182	87	104	135	101	168	78	82	85	81	81	91	110	61	146	210	109	110	120	91	102	44	81	192.667
DUSP6	2104	2047	3328	5728	3138	3807	2718	3799	5039	1840	2300	3684	3233	8880	4046	4810	2742	3468	2142	4426	3701	2809	3455	2454	2238	2103	1777	2574	1366	2242	2577	952	1971	2819	1985	1683	2533	4131	1514	3906	2092	2351	2165	1357	1724	940	1795	2351	3570.75
SLITRK4	143	109	169	175	119	158	143	227	172	78	88	102	97	97	174	183	191	160	92	102	130	104	128	125	98	123	120	115	48	155	134	65	85	79	68	70	103	66	69	97	45	95	102	74	103	63	62	67	136.083
FAM151B	72	50	64	68	77	56	35	58	87	32	40	46	55	87	68	75	41	78	53	49	63	36	61	69	37	50	57	44	25	41	46	38	41	49	37	35	32	19	26	54	9	38	47	24	51	24	20	34	59.1667
LRG1	273	8	12	31	38	15	12	75	116	28	20	31	36	77	32	30	27	16	25	18	32	18	13	30	23	38	21	18	3	18	5	4	9	18	16	5	6	12	5	12	8	11	17	9	30	38	8	13	42.2083
FKBP9	79	75	86	108	104	93	78	97	84	44	97	73	64	114	53	101	95	93	29	78	55	64	46	77	33	66	69	61	29	63	50	29	31	57	56	55	51	38	47	75	57	31	49	72	46	70	41	45	78.625
SYT15	44	52	57	57	78	65	63	26	44	50	41	30	60	13	49	36	28	34	39	42	46	45	53	33	46	20	28	20	11	30	18	13	30	49	31	31	29	15	16	43	26	12	46	13	22	8	28	24	45.2083
STEAP4	450	305	272	438	626	372	266	691	352	130	154	267	168	446	522	745	277	392	153	161	385	310	384	249	174	316	208	387	140	230	248	103	324	188	167	117	85	168	140	361	93	187	245	120	200	110	123	129	354.792
S1PR3	296	181	233	351	364	249	220	265	346	64	137	230	147	328	346	290	239	207	145	273	166	267	135	157	135	135	85	164	127	135	311	62	118	193	116	103	112	186	60	209	130	229	124	109	122	68	177	113	234.833
ENSG00000286231	356	335	234	311	495	328	185	397	568	139	159	182	308	509	328	304	265	263	173	249	196	292	173	327	152	255	188	256	118	245	229	72	216	163	125	172	190	229	112	257	162	231	171	190	189	216	147	108	294.833
NECTIN2	170	121	83	100	255	151	57	82	151	109	71	140	118	134	106	94	141	56	69	59	123	78	107	136	61	86	124	69	22	103	70	41	30	46	30	76	87	57	58	54	48	40	50	81	71	144	29	46	112.958
IL1RN	376	126	126	119	233	155	64	131	139	51	84	91	60	114	130	163	94	120	57	84	114	98	62	129	88	94	80	77	49	111	77	48	77	62	40	81	72	73	55	102	57	84	77	72	49	72	50	33	121.667
SYT15B	40	75	58	49	66	104	48	41	45	44	69	42	74	11	48	29	45	47	60	86	71	64	44	38	41	39	21	39	16	47	29	12	37	42	37	30	39	27	33	55	18	34	35	34	33	18	37	24	54.0833
ZNF366	67	77	77	94	150	106	73	52	125	92	88	98	58	67	72	139	63	124	66	93	112	122	76	61	65	36	66	35	49	77	73	22	74	70	39	54	45	52	52	47	78	43	60	91	96	74	64	36	89.6667
SLC6A12	33	13	24	43	38	23	32	30	41	5	29	28	16	29	44	33	24	26	25	21	25	29	25	28	21	28	13	10	5	19	24	21	19	18	16	18	12	13	9	23	21	16	22	17	14	12	12	10	27.6667
NRG1	306	228	216	373	461	632	91	570	487	176	157	233	384	522	342	381	135	410	145	125	312	251	497	348	186	59	170	439	166	128	162	130	209	47	55	105	129	122	187	250	225	191	164	149	257	125	52	94	324.25
S100A12	1872	1796	1753	1585	3605	847	358	1693	2994	667	936	1255	1047	4027	1255	1879	1645	1505	738	1299	1212	1467	801	1178	793	2240	1102	990	433	960	1002	591	956	488	745	681	772	773	411	857	347	623	789	856	799	969	691	550	1558.92
CYP1B1	1560	775	984	1549	1874	1227	618	1157	3014	420	605	1102	585	937	1164	1926	523	861	887	862	970	1039	984	928	881	751	880	929	400	599	847	386	559	478	447	520	469	924	394	1082	619	803	666	636	722	843	406	420	1106.29
LIN7A	104	97	48	179	199	89	101	230	232	72	120	50	86	192	164	169	74	142	58	139	176	75	94	109	82	57	76	94	59	135	80	24	112	64	60	102	96	63	51	47	101	52	47	74	64	71	71	50	124.958
TMEM121B	65	48	37	60	78	45	40	40	101	26	38	44	33	91	72	74	49	35	25	22	23	55	26	63	28	31	43	35	11	39	29	22	16	31	20	23	21	29	28	46	19	42	33	30	44	15	20	5	49.5833
MCEMP1	469	401	294	505	440	322	205	300	763	145	234	287	342	723	393	578	279	229	230	326	238	291	283	496	212	426	354	256	153	271	211	159	253	148	172	196	202	228	154	292	222	237	234	231	254	280	123	117	365.542
CCR2	810	646	831	1529	1579	2051	1050	961	1979	450	727	1295	679	995	1476	2065	648	1426	904	755	997	1335	1064	355	649	1060	846	650	513	811	1111	322	702	785	344	472	573	421	425	651	849	1095	583	646	1004	528	417	334	1108.62
PADI4	711	528	411	422	814	563	330	684	952	409	455	535	384	1354	469	434	442	539	415	312	585	580	374	667	269	463	408	301	320	327	436	302	446	259	139	416	212	401	360	458	256	341	375	282	534	451	411	116	557.042
PRLR	28	16	24	21	8	9	16	20	24	38	38	20	28	24	13	20	8	28	7	10	24	15	14	43	4	12	11	6	12	15	15	10	22	9	20	13	4	13	7	12	9	3	6	12	8	16	7	5	20.6667
HP	741	352	135	384	33	231	47	299	747	84	59	26	182	1038	353	563	277	102	71	157	94	85	150	311	65	80	125	132	19	29	155	32	101	119	68	71	102	13	86	197	65	114	81	172	92	180	142	34	271.708
SASH1	199	141	267	350	381	248	281	398	228	129	173	288	156	124	411	256	155	238	153	231	287	146	205	176	187	175	204	131	104	222	223	110	134	172	107	113	115	57	129	218	123	101	168	135	57	244	141	93	234.208
OR52K1	26	19	23	9	19	21	12	12	48	13	10	27	13	8	16	30	19	10	29	27	14	19	23	7	15	15	11	10	12	6	19	6	9	11	13	4	12	7	8	17	3	13	8	8	9	7	13	4	18.9167
S100A9	40893	44455	39099	41759	50822	28950	15466	40136	81050	15673	25901	31699	24966	71309	35892	51282	35762	29978	20277	31176	30815	28679	22874	34461	19071	42170	27388	33789	9324	33055	26761	15927	22345	16436	18763	21971	23424	23074	15008	27607	11338	18770	22459	25947	22946	26543	18901	13050	36390.6
TMEM144	146	87	144	128	285	172	105	259	188	50	83	182	72	81	121	200	75	152	92	113	189	103	132	107	88	109	88	97	60	109	138	67	97	85	89	85	70	63	70	122	44	92	86	74	87	103	55	57	136.083
SGMS2	214	214	145	228	228	161	129	153	204	166	185	207	273	122	123	263	195	239	124	147	201	207	135	356	109	100	204	73	185	153	183	64	158	113	125	143	88	154	113	137	99	58	108	159	147	202	65	90	192.458
KIF23	60	83	89	63	81	124	53	71	121	78	54	86	53	78	56	106	56	83	68	53	66	113	75	25	54	47	48	44	44	77	47	25	39	60	41	23	51	66	61	42	66	54	32	80	60	48	25	19	74.7917
FN1	101	99	24	35	44	62	45	70	111	48	151	107	37	197	98	130	83	91	97	101	607	145	135	591	63	37	117	40	71	40	99	48	57	48	51	43	84	48	56	34	19	33	23	48	115	69	43	52	133.708
CEACAM4	129	92	76	122	122	62	78	93	108	97	85	66	59	87	49	88	75	83	44	55	81	79	50	66	36	50	73	47	27	73	67	52	51	36	36	47	46	53	25	51	43	12	61	85	81	85	41	52	81.0833
BEX1	123	139	55	97	44	68	95	33	334	20	23	25	81	138	77	29	46	34	22	56	12	73	23	91	13	4	9	16	8	17	7	5	23	24	8	15	34	26	34	60	23	32	14	37	97	81	7	28	72.4167
CD36	1816	1747	2075	2226	2483	2407	1596	1947	2954	1023	2061	1960	1652	2004	1948	2912	1090	1989	1321	1502	1818	1118	1386	2091	1541	2316	1861	470	684	2036	1399	982	1229	862	1190	1238	1172	1020	761	1909	567	1402	924	1371	1332	1049	1078	1115	1880.25
CLEC4D	195	111	172	178	348	144	64	222	296	93	131	141	121	191	97	224	133	199	86	124	152	122	82	204	62	79	115	106	66	113	113	88	137	84	69	92	90	97	54	144	181	91	74	96	116	173	57	56	159.583
TMSB4Y	82	209	180	137	113	202	253	116	138	123	160	210	181	94	121	148	130	207	157	187	184	183	188	164	86	72	112	67	117	214	104	64	48	145	81	29	103	46	59	181	122	102	117	42	67	163	165	57	161.125
ENSG00000289724	91	19	7	25	20	38	22	19	57	10	7	13	6	67	14	44	15	17	12	25	14	18	11	25	1	2	28	13	6	11	7	3	21	8	7	8	5	10	6	24	12	4	14	8	21	10	6	8	24.8333
HAL	266	134	199	167	148	86	95	266	180	116	176	253	126	141	123	347	180	207	136	151	184	205	137	182	164	148	97	116	133	87	167	77	160	85	89	87	84	76	47	122	208	80	107	154	125	120	132	72	175.208
CLEC6A	56	20	26	37	86	28	16	39	35	20	31	31	38	16	35	49	26	29	19	22	26	28	12	32	13	10	31	27	18	21	27	7	18	19	18	7	15	12	13	30	28	11	4	23	30	9	11	3	31.5417
HLX	536	378	256	415	700	329	199	439	673	137	208	179	365	712	366	319	297	255	211	282	203	369	157	388	191	324	200	297	131	304	270	90	185	179	120	213	237	255	154	307	260	243	217	218	216	231	164	124	348.875
S100A8	2753	2851	2295	2666	2898	1727	948	2655	5935	904	1261	1790	1592	5468	1902	3157	2295	1716	1056	2059	1661	1796	1274	2038	1047	2534	1762	2208	424	1834	1484	804	1267	1024	987	1161	1189	1269	766	1634	531	1141	1111	1636	1695	1434	1164	729	2279.04
NKAPL	36	19	36	33	25	28	23	15	45	19	32	33	16	20	40	45	15	37	28	40	48	29	36	19	11	19	24	28	5	26	24	19	18	27	18	13	31	8	22	21	22	17	18	13	17	22	11	17	29.875
SERPINB2	178	18	12	18	45	78	16	33	99	19	10	32	13	61	33	54	23	19	9	26	39	15	41	40	1	5	41	13	17	19	21	8	13	7	28	18	13	31	3	17	35	19	9	9	13	22	13	18	38.7917
BST1	317	573	232	336	835	306	228	1024	1191	187	522	670	294	431	800	736	311	286	247	505	301	545	713	334	514	271	274	212	116	293	552	298	259	159	206	250	192	228	319	312	140	378	382	222	143	279	394	151	496.833
DOCK4	42	27	46	74	72	81	77	93	63	36	54	70	67	93	70	73	52	54	46	55	77	53	43	67	38	42	48	24	53	39	89	19	49	39	46	62	25	31	28	42	58	19	32	42	43	53	27	28	61.875
TNFRSF10C	118	113	136	171	125	97	69	549	132	75	59	131	106	270	131	181	117	120	79	93	133	109	71	89	122	77	46	161	64	100	77	64	83	87	63	99	85	80	37	91	74	73	97	56	64	99	58	38	136.417
FCGR1A	147	200	248	185	273	249	204	176	299	71	147	167	151	161	399	331	208	149	103	145	198	94	148	104	122	234	198	183	42	148	99	94	102	136	138	126	173	112	119	121	97	138	59	84	88	66	98	68	189.875
SLC1A3	61	54	30	44	33	47	48	44	57	32	23	47	27	57	76	52	35	32	44	19	45	6	24	27	19	56	17	13	20	36	32	16	34	14	32	16	21	13	20	21	12	27	19	48	17	23	26	15	40.1667
RAG2	18	20	19	12	33	17	9	20	42	16	12	15	18	10	9	11	21	20	19	18	14	12	22	18	11	16	10	8	4	15	12	7	8	17	9	17	11	12	16	11	11	12	13	9	5	11	7	5	17.7083
FZD5	8	7	6	8	6	8	12	9	18	11	3	10	6	12	8	14	7	12	12	19	3	10	8	9	8	7	4	3	11	3	9	6	8	6	5	3	4	6	5	3	11	2	2	3	1	3	4	1	9.41667
RNASE2	122	192	58	164	157	175	75	91	383	113	118	79	125	411	98	62	85	64	39	134	82	118	96	161	68	64	82	95	49	83	69	44	92	96	76	97	175	41	62	80	40	92	61	107	99	75	56	49	133.417
PTX3	1081	145	118	80	92	93	64	77	194	81	49	61	109	294	120	94	125	58	50	102	43	77	29	98	54	52	52	115	43	78	68	49	60	67	85	55	66	73	28	68	46	65	44	53	61	55	55	28	138.917
DSC2	268	423	156	455	516	192	289	696	435	90	207	262	221	389	307	481	378	311	108	124	438	218	222	234	175	274	211	177	116	247	107	94	270	100	129	252	130	148	119	194	230	119	224	117	313	281	22	120	309.167
CLTCL1	152	114	130	138	107	62	125	161	169	76	80	81	97	243	137	134	86	122	65	151	116	87	40	96	56	72	50	54	66	113	87	54	102	80	41	82	99	48	45	131	45	34	79	108	113	73	97	71	115.375
ARG1	654	515	194	624	147	206	219	406	1033	148	137	107	488	1757	61	309	315	111	146	614	47	191	66	690	47	57	85	141	26	104	28	46	204	164	52	110	108	29	60	338	62	17	101	571	488	239	188	88	382.708
CHI3L1	186	193	38	271	31	40	46	207	224	34	7	20	29	577	11	58	78	36	29	191	12	67	13	182	7	9	13	59	0	39	4	4	22	70	13	27	54	4	19	70	6	4	31	97	120	53	33	16	107.5
TDRD6	43	20	25	85	74	31	25	37	32	16	37	39	20	22	55	48	16	30	29	18	35	69	34	26	24	25	25	18	21	34	31	13	27	28	39	9	13	29	12	21	23	19	16	24	20	33	13	11	36.0833
KCNJ15	128	37	90	123	150	57	46	339	113	14	32	75	46	185	150	164	39	42	39	25	68	54	92	54	56	96	63	125	38	81	36	20	27	33	28	43	26	34	28	45	48	66	33	23	41	24	17	17	90.0833
HORMAD1	87	41	54	82	63	42	37	102	30	75	34	41	99	67	36	52	34	60	28	65	100	45	37	40	30	21	62	29	35	15	57	20	36	11	43	31	19	28	35	89	59	21	12	39	33	26	17	34	56.2917
FRRS1	27	30	21	17	29	28	19	9	46	21	14	12	18	15	28	21	17	9	14	35	30	28	34	14	19	18	10	14	10	24	9	12	14	16	5	19	16	13	9	16	13	16	20	16	17	16	10	6	22.3333
APOA2	91	44	50	59	47	20	30	37	21	38	37	40	57	82	45	42	37	55	27	39	25	46	41	91	31	26	37	19	16	22	20	33	35	28	47	23	35	37	30	44	19	13	20	35	19	37	23	53	45.875
ALDH1A2	269	52	72	104	147	45	30	159	111	24	65	83	53	142	72	115	63	57	36	22	79	45	61	56	51	68	64	87	38	48	40	32	37	23	44	43	30	56	29	74	55	18	29	35	61	61	23	65	81.75
ASGR2	1017	886	968	971	1580	692	584	645	1364	309	912	763	1113	870	961	1042	871	692	260	576	893	601	393	1444	665	1014	465	866	246	665	525	411	429	314	310	440	1024	546	600	716	405	563	548	483	467	696	396	151	850.292
TCN1	163	138	52	153	85	63	51	96	326	33	43	60	120	410	55	59	50	28	64	144	22	64	19	98	6	10	24	46	9	44	13	11	42	78	15	53	47	7	23	81	49	23	37	95	147	86	43	25	99.8333
MMP8	637	302	84	278	56	107	103	169	480	38	54	58	216	825	42	120	120	32	67	219	28	83	26	293	12	10	40	57	8	35	8	7	122	114	16	66	70	7	33	97	17	6	72	171	249	110	147	45	184.875
ORM1	191	150	126	98	23	61	22	99	322	29	23	12	61	572	10	47	70	65	22	87	32	41	15	103	15	22	47	25	8	14	12	15	98	40	8	24	26	17	20	55	30	7	59	73	110	65	52	10	95.0417
OLFM1	107	244	40	106	203	257	161	50	183	120	52	79	206	106	268	208	109	143	106	87	108	58	76	177	57	128	103	69	42	74	99	93	18	104	157	46	141	45	129	83	39	63	76	105	30	23	33	88	135.583
CEACAM1	248	165	85	125	40	94	55	101	200	48	49	44	95	424	55	93	69	42	51	139	33	63	50	108	34	51	35	67	30	31	30	30	71	52	32	55	44	26	63	83	28	27	53	102	152	65	80	39	103.167
SPOCK1	34	27	24	28	57	16	17	30	27	28	38	23	19	29	27	44	20	35	22	17	42	19	16	36	12	11	31	13	13	14	36	5	36	17	14	16	20	20	14	26	20	20	20	18	12	14	22	5	28.125
SLC5A9	61	48	28	57	21	11	49	27	31	42	43	19	44	19	40	46	10	91	55	49	46	29	33	56	14	15	28	16	12	35	15	17	49	28	11	34	11	32	21	24	34	14	28	17	29	33	25	33	39.7917
CFAP58	37	25	21	35	26	27	20	47	32	13	26	39	20	47	30	29	55	30	34	14	44	16	16	40	21	19	28	19	4	27	20	17	17	16	14	26	35	26	14	20	15	17	21	25	10	27	15	15	30.125
STK32B	27	7	12	19	29	12	13	18	6	10	8	9	9	11	17	33	13	17	17	21	12	9	14	21	8	6	18	4	10	14	9	3	15	5	6	9	8	8	3	13	7	8	7	4	10	13	18	5	15.1667
CD177	254	69	12	53	16	14	6	18	76	7	6	5	14	181	5	38	16	18	5	9	3	19	21	69	9	4	11	12	2	13	2	0	29	14	8	14	4	2	13	29	11	1	12	32	40	6	20	7	38.9167
LPAR1	58	39	57	83	122	105	65	67	129	26	55	75	66	38	103	127	39	34	66	49	81	79	82	55	56	77	42	50	24	71	69	40	79	40	59	17	39	50	32	42	16	44	53	45	40	46	35	22	70.8333
MANSC1	28	11	19	22	18	7	11	48	15	4	4	4	9	38	20	27	15	18	14	25	26	25	13	13	10	12	12	5	1	11	12	4	15	23	1	5	6	8	9	4	9	6	12	11	17	20	7	2	18.0833
GAS2L3	13	10	14	33	28	10	23	20	20	17	16	13	20	10	14	13	9	21	16	13	13	18	10	27	19	18	7	19	13	12	14	10	9	14	12	7	4	3	8	15	8	11	9	8	6	8	7	12	16.7083
PGLYRP1	290	202	35	117	23	32	37	44	389	35	21	19	82	449	23	55	84	22	38	140	12	42	15	152	13	4	29	32	7	28	4	3	48	42	18	47	34	8	17	95	11	6	33	104	121	40	64	26	98.25
SLC26A8	34	21	15	41	33	16	26	41	45	24	18	9	17	55	19	52	22	25	6	51	30	26	29	25	11	15	26	13	6	12	17	7	32	18	10	12	18	11	8	23	18	14	10	28	31	27	27	7	28.3333
MS4A4A	242	116	113	159	239	180	53	64	207	49	114	74	122	141	127	171	62	74	93	107	126	52	88	97	123	149	67	77	63	115	86	47	40	73	79	43	94	72	65	74	145	44	62	66	43	50	31	103	119.583
CRISP3	224	155	39	78	39	58	23	72	305	16	28	15	85	520	13	46	78	21	24	119	17	43	20	143	5	5	25	57	4	33	4	11	54	54	8	27	19	3	7	103	20	0	28	99	65	44	43	18	90.875
PADI2	409	219	379	276	415	107	209	153	207	180	79	235	83	465	158	427	106	220	75	260	123	159	93	176	74	138	71	133	88	88	199	116	289	113	58	107	42	150	95	103	133	107	212	119	169	227	90	43	217.208
CEACAM3	74	48	44	51	44	37	6	59	66	21	7	33	16	85	29	29	23	27	44	76	46	15	35	72	44	44	17	34	16	9	36	10	22	21	25	12	18	14	19	49	16	14	25	27	31	10	26	8	41.125
LCN2	8027	6763	1703	4654	1110	1784	1468	2053	8591	728	914	661	2762	12131	698	2432	2900	881	1045	5915	464	1871	329	5570	231	229	438	1200	116	1036	173	267	1749	1507	285	1272	1552	131	560	2614	265	144	853	3157	4988	2048	1892	567	3143.92
CYP4F3	167	69	37	82	37	42	59	80	131	23	13	16	60	300	17	35	50	20	21	81	23	46	12	82	8	1	21	45	10	11	19	7	53	33	5	16	24	10	15	60	5	6	25	60	86	42	38	10	62.625
SEC16B	14	24	12	21	9	27	23	10	23	23	12	9	22	19	1	20	13	15	28	20	16	23	15	12	14	7	9	7	8	21	9	11	9	19	13	14	14	10	6	10	5	10	8	4	6	10	18	12	17.125
TSGA10IP	17	18	7	5	10	8	3	7	12	9	10	14	9	4	15	4	7	17	11	10	11	12	10	7	6	3	5	7	1	4	3	1	4	11	7	10	8	11	2	7	7	10	2	7	4	7	3	5	9.875
S100P	32	39	10	34	3	23	17	50	65	14	17	8	21	126	9	8	28	3	7	38	10	17	10	16	1	5	10	15	3	15	1	6	20	18	13	9	9	16	4	16	2	4	12	23	25	20	11	6	25.2083
KIF24	13	21	11	20	18	6	15	17	11	16	9	22	10	22	10	12	9	15	10	19	18	10	6	11	8	11	8	8	5	14	8	14	12	6	9	5	8	9	6	10	15	4	9	12	9	9	4	9	13.7917
DOCK1	52	44	17	38	41	38	43	56	30	49	43	38	38	57	26	41	18	45	24	31	24	22	24	43	25	18	33	11	16	22	43	10	8	38	24	24	16	20	12	30	30	9	41	21	43	26	29	30	36.75
CAMP	922	992	321	532	88	238	206	255	1505	122	80	116	320	1531	80	331	329	111	120	638	50	214	31	696	38	25	68	237	8	126	18	25	217	186	44	118	153	7	60	388	28	12	113	418	618	186	254	72	409.5
AZU1	37	49	33	45	32	25	77	31	252	47	20	11	60	108	11	9	47	16	8	77	4	40	16	55	12	10	9	14	5	9	7	10	11	28	12	10	31	8	16	20	6	9	12	71	66	58	20	20	46.25
LTF	7182	6024	1413	3250	873	1580	1262	1745	9551	772	712	625	2237	13968	430	1621	2069	690	786	2068	307	1510	300	4691	218	182	439	1133	53	806	107	72	1760	1373	237	1014	1133	87	404	2423	259	69	961	2862	3574	1225	1906	418	2736.08
MAFB	1722	811	932	1422	1408	1233	639	1183	1960	595	873	882	1282	2830	1162	905	998	736	832	849	1035	818	834	1451	1012	952	549	782	492	930	902	318	391	423	1427	526	715	2057	421	743	768	545	413	459	376	812	316	903	1141.33
EDA2R	30	15	33	23	18	9	46	24	5	12	27	22	22	54	50	46	23	40	26	40	15	62	37	32	20	25	24	24	16	21	22	6	28	28	14	16	10	9	32	7	12	11	9	28	22	9	12	19	29.625
FILIP1L	73	38	55	109	77	220	100	70	74	66	97	58	72	36	76	128	43	100	125	104	66	91	101	74	40	72	66	24	51	53	116	29	48	119	71	46	17	51	58	37	80	60	36	61	77	52	30	58	85.5417
ENSG00000284956	32	19	31	34	17	19	12	105	32	14	13	26	11	49	13	38	33	29	25	16	30	27	8	26	32	10	9	32	19	20	11	11	19	18	12	25	14	13	14	13	13	17	24	10	12	21	10	7	27.4583
DZIP1L	112	73	19	74	41	30	52	50	111	25	28	26	52	118	33	43	50	41	26	37	61	49	35	52	20	26	33	13	13	43	37	18	34	47	28	20	49	23	14	43	20	28	24	58	72	52	23	20	51.5833
SLC22A16	23	26	53	44	28	33	15	7	44	9	32	42	8	58	25	37	35	39	19	25	17	27	18	42	11	14	2	4	16	13	19	4	27	10	37	16	17	1	14	28	5	28	19	15	23	26	1	24	29.4167
BPI	795	791	449	698	164	264	288	493	1202	333	142	153	359	1943	82	217	414	123	148	694	79	309	139	794	24	35	82	96	18	161	21	21	199	233	62	107	234	46	96	336	27	10	142	641	975	295	252	99	461.375
HES1	86	5	25	14	11	51	20	5	18	21	9	15	6	32	10	14	21	21	17	31	17	10	40	20	32	8	14	11	8	17	8	8	7	6	19	6	19	17	16	9	11	11	6	4	10	14	4	10	21.625
CEBPE	79	51	46	64	51	45	28	45	159	25	31	34	34	89	76	61	42	39	34	77	26	76	36	51	17	25	28	37	20	47	37	20	51	33	20	13	30	24	15	55	21	21	40	52	102	35	33	17	54.125
DYNLT5	22	20	3	19	2	23	20	21	23	12	7	9	3	32	9	9	15	9	17	30	1	10	3	16	2	7	9	3	4	6	4	2	2	9	6	15	7	0	8	7	12	1	3	17	19	9	3	3	13.9583
RP1L1	8	23	21	16	4	7	12	10	48	32	59	11	9	34	13	11	8	18	18	30	6	12	12	15	2	4	11	11	7	22	5	12	5	6	6	9	10	6	3	21	7	10	3	24	7	11	9	16	18.2083
VNN1	107	78	77	399	563	76	58	150	254	38	217	171	175	200	119	546	47	213	71	160	152	72	83	209	129	79	86	127	107	132	54	90	181	64	44	46	50	34	39	122	89	96	130	79	138	190	105	37	176.458
APOL4	9	7	17	19	63	56	44	12	22	8	38	17	36	1	30	20	19	13	36	16	23	14	10	12	17	11	13	3	12	18	14	5	10	6	19	14	13	12	12	17	20	25	7	16	7	13	9	5	22.5833
ELANE	10	14	7	40	3	13	33	8	78	15	4	1	29	38	0	10	24	6	6	18	0	13	6	15	1	0	2	11	0	5	0	6	2	12	2	5	9	1	3	7	0	0	4	17	22	17	4	2	16.2917
OLFML2B	18	28	19	40	21	25	13	8	32	16	9	20	40	13	27	44	24	34	33	16	39	27	20	5	37	20	21	11	13	22	16	2	12	6	11	15	22	9	5	20	20	6	9	19	6	18	8	8	23.7917
CALCRL	14	5	5	11	4	17	20	16	10	10	17	12	26	12	16	12	22	19	12	22	15	25	7	19	15	13	11	9	4	10	16	5	14	7	12	4	7	10	10	5	3	8	11	9	0	5	13	8	14.5
ANKRD34B	50	25	49	57	44	36	22	45	26	5	53	33	11	51	40	36	21	34	7	23	32	25	21	16	22	12	26	32	12	15	16	13	22	11	9	14	18	17	1	30	4	32	18	9	41	14	36	12	31.75
ANXA3	546	452	169	403	66	155	220	272	861	119	64	66	336	1281	42	149	211	73	104	360	33	161	84	345	20	75	39	128	59	94	19	14	106	164	48	80	123	42	56	243	73	12	101	377	451	200	177	54	273.833
ENSG00000267385	109	16	11	10	7	5	5	50	33	17	14	24	14	42	17	24	22	16	7	17	7	11	17	22	11	22	18	19	2	14	8	6	10	11	8	8	5	6	6	8	7	4	11	13	22	19	22	5	21.5417
SERPINB10	153	75	18	71	68	50	39	36	161	23	29	22	34	175	68	84	20	22	44	63	16	41	16	44	7	10	52	38	7	13	14	9	74	25	9	7	22	14	18	70	2	4	28	50	70	53	13	9	57.1667
LOXHD1	487	367	74	268	445	307	463	213	377	294	328	192	170	565	193	62	211	148	144	388	461	227	299	535	144	247	180	151	102	83	82	242	311	182	117	99	108	276	169	378	179	198	140	158	284	263	80	214	300.75
FAM20A	18	45	25	112	26	77	39	54	25	21	29	38	22	86	41	95	29	20	78	71	40	30	55	30	23	64	16	24	39	16	24	12	25	45	37	19	17	14	17	45	56	29	25	36	25	23	13	34	46.0833
OLR1	126	84	22	88	15	45	37	35	156	16	12	22	37	242	13	45	31	23	24	110	8	31	6	77	6	2	8	30	6	12	2	2	32	63	8	7	14	10	8	62	2	5	10	52	99	21	29	15	54.375
C3	47	76	110	110	144	71	132	39	104	57	89	59	169	49	77	134	71	57	38	82	72	44	68	68	124	103	18	44	34	72	55	74	51	58	61	79	66	27	40	34	39	23	34	21	21	66	37	63	81.9583
SDC2	36	11	4	19	28	7	6	28	47	10	10	37	27	32	11	24	20	22	8	3	19	12	5	34	13	21	20	13	4	5	8	10	5	14	14	4	15	11	3	5	22	3	14	3	10	15	2	6	19.1667
WNT5B	28	21	34	68	37	62	10	17	36	26	23	14	41	39	21	29	20	58	22	29	44	24	20	20	21	23	13	11	9	14	21	21	29	17	16	13	19	36	13	19	41	9	10	36	29	22	15	15	30.9583
OLFM4	437	152	70	354	31	119	83	256	905	94	35	63	170	1601	16	219	108	49	77	398	19	185	42	346	9	15	25	48	6	76	3	14	217	138	6	37	112	1	23	264	9	9	80	127	333	185	112	57	242.875
ITGA9	43	37	21	38	27	22	21	29	28	21	14	15	21	98	11	19	30	10	14	55	14	17	17	50	16	3	12	15	9	14	4	18	18	4	6	27	8	11	12	29	10	5	11	27	45	19	20	28	28
ANLN	59	28	56	76	22	42	44	46	61	55	32	49	45	59	28	50	51	44	28	39	27	50	25	32	31	6	33	11	22	30	19	9	39	29	25	12	18	59	28	36	28	8	24	61	62	41	9	25	43.6667
GPR84	83	16	11	31	32	13	12	21	26	9	8	15	32	25	38	11	9	16	8	22	14	12	15	35	24	23	10	4	5	18	8	7	14	8	10	14	7	18	9	15	14	11	15	17	13	13	14	10	21.4167
CMBL	4	7	12	3	21	9	31	3	1	6	26	3	24	6	2	33	50	31	9	7	26	2	10	21	3	11	7	7	2	12	1	12	3	4	0	8	7	0	7	6	5	1	14	4	5	9	1	18	14.4583
ENSG00000260861	193	430	197	243	575	363	150	413	162	358	184	350	182	463	235	275	168	199	118	399	297	190	177	157	130	248	163	89	178	161	201	59	292	109	252	327	282	136	102	337	114	93	257	131	266	105	64	106	269.917
ZNF474	396	231	113	105	146	82	196	106	458	100	196	100	125	123	374	397	257	155	196	321	358	152	144	94	121	81	167	22	102	170	275	124	123	101	84	134	91	114	162	65	95	94	131	128	323	147	77	152	205.208
ZNF475	397	231	113	105	145	81	196	105	458	100	195	102	123	123	374	397	255	155	195	319	351	154	145	93	118	81	167	22	101	170	275	125	122	98	84	135	92	114	162	65	96	94	132	128	323	147	77	153	204.667
HES4	20	14	11	25	26	36	19	9	30	13	25	15	27	2	19	21	11	26	18	30	16	1	23	37	24	15	1	16	3	19	10	14	7	8	13	10	9	10	20	23	13	9	3	8	5	18	2	6	19.75
ABCA13	168	89	43	169	22	40	52	103	125	53	24	26	78	308	8	56	47	24	35	111	10	49	12	157	6	6	7	4	6	11	3	6	46	39	24	27	30	4	7	85	11	2	15	105	168	67	30	12	75.375
THBS2	7	8	12	23	14	12	9	2	19	2	6	6	8	3	8	9	5	9	7	15	15	10	6	4	5	5	5	5	1	8	7	6	1	8	3	1	5	2	3	6	7	9	2	7	5	4	10	10	9.125
RNASE3	4	15	4	31	6	9	8	8	61	9	4	0	5	30	4	5	6	2	15	18	0	2	3	18	2	2	0	5	1	1	0	0	0	8	1	2	10	0	1	5	0	2	1	7	31	8	0	1	11.125
OR7C1	6	13	14	24	10	39	13	10	12	9	5	14	9	4	7	14	0	5	16	17	20	3	14	7	8	10	3	10	8	9	6	5	3	10	1	6	7	0	8	7	13	11	8	6	4	1	2	8	11.875
TMEM51	16	16	6	34	15	7	8	6	35	6	7	21	11	7	19	17	15	10	21	22	12	15	11	9	4	9	6	5	7	19	5	3	3	12	3	1	17	8	12	12	9	20	4	11	0	9	13	1	14.4167
ZNF503	81	41	28	36	88	45	36	39	90	60	49	34	96	85	34	30	55	34	18	50	37	38	20	65	28	42	58	42	23	43	33	19	30	23	59	42	36	36	19	32	28	20	11	33	20	45	8	54	49.5417
C3orf22	0	6	10	3	3	4	5	1	2	6	6	2	3	4	2	5	3	2	3	8	11	2	3	4	0	3	0	3	3	2	4	2	3	2	0	0	1	1	1	5	0	0	2	4	4	3	2	0	4.08333
FBN1	16	14	8	10	6	16	22	13	21	10	8	10	19	27	15	14	17	20	12	15	10	25	10	14	9	0	10	5	11	10	6	5	11	23	12	4	4	3	7	17	12	7	6	8	20	19	10	3	14.6667
PPARG	16	27	11	13	3	17	9	16	22	11	3	13	3	18	18	25	10	11	9	3	8	16	4	5	6	10	5	6	5	8	7	5	13	12	10	7	2	4	7	14	0	7	7	3	7	11	10	1	12.125
AFF2	76	32	30	48	27	23	49	48	59	33	16	29	52	200	24	35	36	20	17	48	20	55	9	42	8	8	17	14	22	11	21	14	32	35	18	27	13	30	3	31	26	14	26	49	68	50	41	18	42.8333
MRC1	56	22	27	38	25	84	87	32	17	43	21	89	44	33	70	18	24	84	39	20	27	59	42	38	22	18	56	25	17	23	50	5	26	57	20	28	24	14	14	7	43	26	19	16	30	36	44	38	43.2917
MPO	556	354	323	600	187	209	617	283	1157	378	133	121	629	1059	109	146	379	234	146	504	99	268	131	391	43	51	50	87	40	104	51	29	188	341	91	89	195	61	77	286	41	50	169	589	1018	366	210	139	375.542
DEFA4	212	116	68	205	57	89	120	44	744	46	61	25	149	262	31	67	84	40	26	300	26	56	24	63	3	0	10	17	2	35	1	7	34	57	11	27	78	3	29	37	3	3	36	196	221	173	51	31	121.458
CEACAM6	174	129	49	140	32	54	121	84	360	71	36	26	140	272	13	46	87	25	25	208	19	88	28	97	10	9	13	23	1	42	3	5	41	68	12	16	43	4	15	83	2	0	10	127	242	92	39	14	96.8333
F3	32	8	0	10	7	3	0	0	9	6	5	1	3	6	0	6	4	4	1	8	1	6	0	3	2	5	0	5	2	2	4	0	3	1	2	2	4	3	1	3	4	1	0	0	0	0	0	1	5.125
CTSG	139	115	111	178	52	81	200	43	871	110	34	24	180	330	4	33	150	59	36	194	15	113	29	132	6	10	11	43	13	32	4	6	72	87	22	12	77	7	21	97	12	15	64	203	258	127	70	41	134.708
HCAR3	170	27	40	31	46	47	69	52	118	5	21	18	29	187	28	39	18	33	19	80	29	15	23	58	61	45	10	75	33	32	22	10	6	40	39	20	21	42	17	35	10	47	12	11	17	5	9	30	50.0833
ADAMTS5	12	25	19	8	40	23	15	34	50	12	11	5	13	29	21	24	7	26	8	22	19	30	6	34	16	0	9	21	16	10	21	14	15	24	18	13	8	10	2	15	6	20	10	14	11	5	11	8	20.5417
PDE6A	8	12	3	5	5	4	7	2	1	7	1	7	5	2	9	5	2	2	6	6	1	4	5	1	3	1	2	1	2	2	4	0	4	4	1	1	4	4	0	2	3	1	5	3	1	6	1	1	4.58333
TMTC1	81	22	81	57	97	102	150	150	6	13	56	80	82	75	62	95	18	90	32	211	90	21	116	20	15	2	29	12	5	7	81	42	152	61	65	42	42	23	39	15	89	48	6	5	22	23	22	3	75.2917
LYPD8	10	4	4	9	1	7	6	11	5	4	3	1	10	17	0	3	4	2	1	10	3	3	0	10	2	0	0	3	0	4	0	1	1	3	1	1	0	0	0	4	4	0	3	2	13	4	5	0	5.33333
DEFA1	74	51	24	78	15	17	40	35	281	17	13	16	114	145	6	43	39	10	11	115	5	44	13	77	3	2	4	7	0	15	1	4	24	50	7	12	10	4	9	38	0	2	23	71	107	59	26	7	53.4583
INHBA	149	101	26	91	23	11	34	39	117	37	16	14	94	214	9	36	44	18	30	105	9	57	6	91	1	0	3	20	1	19	10	3	27	27	11	13	15	3	17	43	4	5	13	103	130	50	28	14	57.125
TRIM71	6	7	7	8	12	12	9	12	7	13	7	8	13	6	10	14	8	9	11	3	7	11	7	5	8	4	1	4	4	4	6	2	17	1	6	1	4	6	9	4	1	3	12	12	6	2	8	2	8.83333
DEFA1B	1457	1047	689	1121	294	539	803	660	5516	465	233	255	1632	3156	119	517	727	354	280	2014	80	753	171	1346	46	66	102	259	18	234	12	65	270	752	136	161	633	31	198	814	33	48	370	1535	1722	1359	579	122	1009.5
BMX	21	6	3	9	2	6	3	11	13	1	2	5	2	43	5	3	4	5	3	5	1	4	0	7	4	0	2	2	2	0	3	1	10	4	1	1	1	2	0	4	1	4	0	4	14	0	6	0	6.83333
CEACAM8	254	203	100	156	33	85	51	125	360	49	35	51	124	492	11	68	99	43	29	179	22	98	30	169	14	10	21	38	0	30	3	4	59	79	20	21	60	3	13	118	4	1	39	172	238	110	71	26	119.417
DIAPH3	3	7	7	18	15	9	11	3	16	27	5	21	8	26	23	6	12	10	12	20	18	22	7	20	16	4	9	2	13	7	4	5	9	7	5	10	6	17	7	3	13	7	1	16	13	10	7	6	13.5833
DEFA3	678	685	180	842	138	234	314	257	3434	351	126	99	298	1738	37	41	368	71	112	366	31	216	89	59	12	8	25	210	4	46	7	4	159	43	56	115	383	3	38	354	4	1	38	801	524	406	228	85	448.5
STOX2	14	15	2	16	0	2	3	10	12	5	4	9	6	25	3	7	3	3	1	21	4	6	0	13	2	1	3	6	2	2	1	0	0	10	6	0	5	5	0	9	0	0	1	7	5	7	3	5	7.66667
ERG	107	84	64	90	19	34	59	43	165	31	24	32	82	238	15	42	50	15	26	78	10	53	19	75	4	12	19	23	9	27	10	13	35	46	11	22	37	9	12	55	17	4	32	75	107	77	51	42	60.625
LPL	16	9	20	16	7	23	37	8	20	8	19	11	9	5	36	36	8	18	8	14	22	7	20	2	6	9	14	12	14	17	1	4	6	5	7	13	3	8	1	12	12	19	8	7	3	27	6	7	15.7917
EPHB2	57	90	94	32	99	118	69	62	49	36	75	129	61	84	133	45	131	90	50	46	47	11	112	67	48	69	19	21	18	88	61	32	44	29	9	72	57	73	56	125	17	63	17	65	9	57	36	33	74.4583
SLC36A3	13	7	2	4	7	2	3	4	13	0	9	6	4	5	3	5	4	10	3	16	1	11	5	3	3	3	3	1	2	3	2	2	7	3	0	4	5	1	5	4	7	1	2	5	3	1	7	1	5.83333
PTPRU	4	13	4	1	6	8	8	10	11	3	0	8	1	7	4	10	2	3	5	8	4	4	0	6	6	4	3	3	2	3	1	4	0	3	5	4	0	0	1	2	4	7	1	1	5	4	0	4	5.41667
BATF2	31	31	87	61	160	102	63	26	87	8	84	91	62	12	93	48	42	56	62	62	55	24	54	29	74	71	28	34	29	80	50	11	12	16	37	40	33	36	22	38	84	37	14	45	43	14	10	35	59.5833
DLC1	5	13	8	15	12	8	13	7	10	8	11	8	12	6	13	13	3	8	17	15	1	1	12	4	8	9	4	7	5	1	2	1	3	2	8	6	4	1	4	4	20	4	5	3	7	6	4	14	9.29167
CTTNBP2	7	7	0	16	8	14	8	10	5	2	6	7	18	2	16	10	4	34	3	14	30	9	20	10	8	0	1	2	13	3	8	2	5	11	1	1	16	5	10	2	6	0	10	2	4	10	7	7	10.8333
TMEM176B	870	842	872	115	153	738	123	1142	1768	535	896	930	166	286	960	1055	816	1085	1080	1466	1280	1474	168	1101	1326	446	110	83	60	170	173	507	1008	440	70	676	135	547	126	925	505	657	626	453	505	60	441	492	830.042
TACSTD2	25	9	10	24	35	7	12	18	69	7	7	2	11	33	33	5	9	2	10	8	35	12	16	15	7	3	2	4	2	3	1	21	10	4	0	11	9	2	3	22	0	0	5	14	27	11	32	1	17.25
ARHGAP29	41	28	18	93	62	21	17	30	27	15	20	55	31	13	49	59	14	43	11	40	27	6	30	38	9	45	21	17	11	16	19	11	34	7	23	22	20	26	12	34	23	2	30	31	14	36	4	24	32.8333
SLC18A1	15	5	44	29	35	17	11	5	9	5	16	13	9	11	12	13	8	8	15	42	12	8	10	9	17	6	0	4	4	8	6	12	3	8	9	36	12	8	7	15	13	4	5	2	9	2	2	12	15.0417
FFAR4	10	21	19	12	16	49	21	16	10	7	5	11	7	8	26	7	6	18	25	19	9	15	32	2	10	11	10	4	0	24	3	6	7	13	9	7	11	8	14	12	4	17	14	14	5	10	7	7	15.4583
RPA4	15	9	14	2	3	3	1	4	16	2	9	2	7	11	7	5	5	3	10	13	8	2	7	5	6	7	4	5	6	6	1	4	1	4	4	5	3	2	7	2	4	7	2	6	3	0	4	2	6.79167
IQGAP3	35	31	2	21	6	8	9	8	10	16	1	2	13	27	7	14	12	14	7	15	2	16	2	18	3	1	5	1	4	1	5	2	11	7	8	4	3	3	2	10	6	4	2	16	22	16	17	5	12.3333
MS4A3	107	125	56	100	92	94	80	76	354	33	40	60	120	221	30	38	35	49	52	121	16	52	23	70	14	20	27	67	24	25	40	20	61	56	8	47	49	11	36	70	91	69	50	96	155	86	43	30	85.1667
HTRA1	27	12	1	12	1	3	7	17	12	7	4	10	10	69	10	5	6	8	5	4	8	8	12	13	6	2	11	11	11	4	5	1	10	3	0	7	2	2	1	4	2	9	1	11	6	17	9	8	11.2917
CAPNS2	15	12	8	13	14	10	3	5	7	1	5	1	4	12	5	10	2	6	8	14	14	6	8	8	7	11	2	6	1	4	6	3	7	7	7	5	2	6	0	3	3	2	3	9	5	3	4	10	7.95833
PGA4	8	3	6	2	5	8	4	4	8	9	0	1	4	7	6	3	8	18	5	6	6	9	8	11	3	6	1	4	1	12	7	0	6	3	5	5	7	0	2	2	4	0	3	6	1	2	0	3	6.20833
CD34	22	38	13	11	3	4	12	14	23	10	21	21	24	11	1	7	14	3	16	21	13	10	20	6	5	0	6	5	7	14	2	8	12	8	5	10	0	8	8	12	12	0	8	1	6	22	23	10	14.0833
TARM1	89	28	9	25	6	15	8	10	66	4	0	7	5	33	7	7	5	3	6	17	10	23	7	10	3	0	3	2	0	2	7	3	7	4	1	7	11	1	1	24	2	0	10	23	55	7	3	2	16.6667
C1QB	27	47	35	26	26	17	44	9	24	8	20	58	59	25	27	21	3	51	41	27	4	22	6	27	62	14	7	11	29	21	8	2	3	2	23	9	29	7	13	16	31	10	7	23	16	12	8	27	27.25
RUNDC3B	13	3	3	18	2	7	2	6	20	12	9	15	7	18	24	7	7	8	8	16	11	8	1	31	6	7	4	0	7	9	6	4	9	10	15	3	9	4	4	4	15	6	7	3	8	0	6	8	10.6667
MPP3	13	13	3	15	9	11	11	8	9	15	10	6	13	17	21	13	11	6	6	9	19	5	9	17	9	12	9	4	4	20	21	6	7	1	8	10	14	4	3	1	0	3	6	1	8	6	9	5	11.2083
DTL	18	11	10	11	12	15	15	3	14	11	15	28	14	4	20	5	15	8	7	10	10	11	6	4	19	3	15	9	12	7	2	0	2	9	14	8	4	11	4	2	6	6	4	11	8	13	8	2	11.5417
ATOH8	22	13	9	6	1	7	18	0	4	16	16	13	15	17	1	10	9	5	2	3	3	11	5	4	8	1	3	1	7	5	18	5	0	1	2	11	1	3	1	11	5	8	7	2	7	1	0	0	8.75
RIBC2	3	15	7	7	7	4	2	3	12	2	7	4	8	4	6	11	4	10	4	9	9	4	4	5	6	3	2	3	1	3	3	4	1	2	11	1	12	13	2	1	8	3	1	0	1	4	0	2	6.29167
PRRG1	4	10	6	6	14	17	8	13	19	9	10	1	9	7	5	4	7	14	6	17	5	2	7	22	11	9	10	2	8	12	1	1	5	3	8	2	4	2	1	7	4	6	8	10	12	6	2	5	9.25
COL17A1	47	39	33	73	14	23	23	34	147	16	11	7	50	123	9	28	11	6	22	50	7	26	10	41	2	8	10	18	0	8	4	3	20	17	9	6	21	7	1	25	0	4	18	37	122	43	26	8	35.4167
CHST13	2	8	20	5	38	22	18	16	40	18	16	4	13	12	14	25	18	11	14	28	32	5	21	21	17	18	3	5	10	16	28	8	18	14	2	9	22	2	13	10	3	10	7	14	11	14	16	2	17.5417
COL1A1	7	9	3	1	4	0	0	2	10	0	0	1	5	2	12	3	6	16	11	14	20	12	11	21	0	7	1	1	0	6	9	2	1	1	1	0	1	6	1	1	1	1	0	0	20	12	0	2	7.08333
LILRB5	20	20	18	31	19	21	30	21	46	14	53	28	13	24	43	31	16	29	9	10	26	19	133	124	13	33	11	10	13	150	10	16	10	17	22	15	31	23	6	9	12	30	11	5	8	9	14	5	33.25
ICAM4	12	31	10	8	13	24	7	6	13	9	10	9	25	18	8	15	1	8	15	22	32	12	14	21	8	21	3	19	1	9	11	4	5	18	9	3	8	2	15	6	3	14	19	15	16	5	6	6	14.2917
RGMA	2	2	7	7	0	3	4	8	20	7	1	3	4	5	0	3	1	1	1	1	6	5	1	8	0	1	2	1	0	2	1	1	3	0	2	0	0	4	0	2	4	6	0	2	1	4	8	6	4.16667
VSTM1	442	307	147	239	478	199	177	232	283	94	21	219	117	93	195	409	294	140	215	361	414	178	116	38	230	252	21	49	101	38	320	200	148	13	137	287	161	63	21	173	83	71	242	155	306	136	91	60	225.333
PGA3	9	10	11	6	6	3	5	9	12	27	2	2	7	4	1	8	4	19	5	10	15	9	9	2	5	6	4	7	3	10	13	7	5	8	6	9	10	0	3	2	1	1	1	4	7	2	2	6	8.125
GPR15	36	67	25	165	40	111	310	226	177	53	53	167	39	21	237	326	163	209	80	83	95	78	106	31	22	79	237	39	20	51	51	50	54	119	26	20	24	101	48	59	31	277	156	50	98	58	108	24	120.75
TMEM176A	301	423	295	38	43	238	27	412	649	192	278	263	47	70	380	320	273	241	352	429	441	488	40	328	558	113	23	24	11	37	48	163	403	162	7	249	17	211	42	244	198	202	222	198	143	28	196	198	273.667
ADORA1	6	4	1	6	0	3	6	7	2	4	1	5	0	2	3	10	3	12	1	18	4	3	7	5	0	0	5	0	0	6	11	1	1	11	2	1	0	3	1	0	4	5	4	0	2	0	1	0	4.70833
SLPI	19	27	9	14	2	5	12	7	70	8	3	1	15	44	6	4	16	5	3	14	2	8	0	20	0	3	2	1	0	4	0	0	6	11	4	1	20	0	5	22	0	0	5	29	25	4	10	1	13.0833
KCNG2	5	3	3	6	4	7	1	3	1	3	8	8	4	2	5	10	2	2	1	3	1	15	1	2	1	1	1	1	3	2	3	0	2	4	1	4	4	4	0	5	0	1	3	3	7	7	0	2	4.16667
DIO1	2	5	3	2	1	2	4	7	3	4	9	9	6	6	14	1	2	2	2	2	4	2	4	2	5	0	2	1	3	3	2	0	2	7	1	1	2	3	3	5	1	1	3	3	3	3	2	5	4.08333
TRPM4	24	34	15	5	12	11	10	4	13	7	9	7	15	9	26	3	9	12	15	11	14	13	12	13	17	14	5	1	4	9	0	7	9	2	1	18	0	5	12	5	2	1	24	10	3	11	3	25	12.625
CNRIP1	5	3	6	0	2	5	5	2	6	4	10	2	3	8	2	3	0	7	3	5	2	2	2	5	0	1	2	5	1	0	1	6	2	2	2	3	5	0	4	0	0	3	0	1	2	6	7	0	3.83333
SMIM22	8	10	0	10	6	6	1	10	6	2	8	2	9	9	8	8	14	7	5	2	13	5	0	3	2	6	1	0	5	11	4	0	6	1	3	15	2	4	6	1	2	1	1	1	1	5	11	0	6.33333
SRSF12	4	4	2	1	4	4	4	4	6	2	5	3	2	6	3	19	1	12	0	2	2	2	4	2	5	7	9	0	2	2	3	0	2	1	1	1	0	0	1	6	1	5	4	3	1	0	0	2	4.08333
SSTR3	83	104	151	93	203	86	150	134	119	82	136	94	50	50	157	141	118	162	52	151	75	166	121	102	157	176	276	117	129	181	340	195	151	166	171	229	120	251	317	140	129	317	189	208	287	129	285	227	115.833
MAP7D2	123	4	12	12	4	22	9	16	6	6	13	9	10	63	6	16	19	5	7	24	9	15	3	11	86	132	15	130	148	12	157	156	223	9	101	150	10	168	81	26	14	11	22	108	230	6	11	132	17.6667
MORN3	193	188	177	177	155	224	307	135	196	248	384	222	172	127	202	167	226	139	159	186	212	248	176	129	390	232	193	274	221	362	189	546	284	153	357	442	281	252	320	179	378	513	321	274	371	307	255	238	197.875
AQP3	151	226	244	191	251	206	150	232	331	247	234	278	217	167	377	195	281	283	198	227	250	202	125	165	386	515	302	338	350	306	323	508	306	258	408	362	280	643	475	172	140	517	368	176	373	227	424	296	226.167
LZTS3	95	91	91	79	68	69	77	82	26	90	74	69	41	46	79	55	92	67	33	90	60	66	53	83	109	87	121	64	84	90	102	151	123	107	71	95	83	109	126	87	94	143	125	73	95	101	118	132	69.8333
SAMD12	174	64	66	47	33	42	106	97	38	73	152	45	32	112	77	44	77	102	51	65	78	85	40	94	81	146	102	201	185	156	104	113	81	180	120	178	81	161	189	76	152	154	118	62	190	152	93	132	74.75
TRPC1	38	52	28	31	20	42	62	46	42	37	42	37	16	31	41	33	33	42	33	46	32	28	17	34	73	58	39	88	46	40	41	46	45	64	39	69	53	54	45	59	27	73	78	41	70	44	41	79	35.9583
AASS	139	105	173	89	125	127	242	146	87	117	125	117	102	148	233	203	125	146	318	232	207	163	131	157	222	221	129	318	347	234	254	143	245	221	223	236	163	254	285	226	261	249	136	270	174	121	294	329	156.542
RGPD2	546	656	580	372	785	424	493	403	451	450	775	409	382	406	502	533	430	513	510	848	430	890	274	365	622	823	543	2760	531	478	934	905	946	557	1320	446	337	829	757	1825	2827	653	618	846	831	515	896	570	517.792
WHRN	48	122	70	44	49	38	42	68	32	68	46	100	66	72	46	43	102	98	75	74	82	76	38	57	81	169	68	120	131	36	65	89	107	122	71	107	89	103	63	110	133	121	116	124	84	87	106	69	64.8333
RGPD1	90	112	96	61	146	68	61	67	85	135	133	91	59	62	63	53	76	111	100	151	74	269	30	44	63	242	127	553	121	58	229	153	258	89	296	78	46	120	155	494	750	105	107	156	148	142	165	130	93.2083
GNG8	40	38	50	35	23	31	19	63	17	26	10	27	10	15	17	23	22	30	11	24	19	35	30	10	18	49	47	42	35	38	54	69	55	19	42	67	13	95	87	27	45	41	57	59	32	31	68	34	26.0417
RTKN	17	20	27	16	17	13	9	14	25	33	14	20	9	14	5	16	15	15	36	9	17	23	39	25	20	25	26	29	25	26	48	25	26	31	33	31	36	35	29	22	29	18	31	54	29	23	22	32	18.6667
MBOAT4	24	35	33	16	14	7	26	20	9	19	31	19	25	26	21	22	42	15	35	21	15	42	13	23	38	37	49	31	35	47	28	33	21	22	35	47	38	36	23	36	49	28	27	30	31	34	39	35	23.0417
LRRC56	43	37	51	11	23	16	30	39	39	43	41	42	34	27	53	18	62	47	33	27	12	36	20	36	38	59	66	63	57	48	61	51	39	42	68	21	39	55	46	38	51	61	49	62	44	37	71	58	34.1667
TUNAR	7	1	4	1	0	0	0	7	3	3	2	1	0	3	6	1	1	3	0	0	3	3	6	0	16	2	12	4	8	11	10	2	8	8	1	2	1	18	8	11	2	0	1	8	11	0	49	8	2.29167
AEBP1	277	165	425	182	166	112	167	250	192	281	267	258	95	148	219	270	143	216	142	232	173	411	226	135	212	209	614	244	271	307	426	391	337	251	148	240	176	487	287	163	343	364	446	315	344	250	656	232	214.667
PLEKHG7	44	21	17	11	11	11	20	20	22	11	22	37	15	16	18	20	25	33	22	15	7	37	9	46	24	32	31	43	38	28	71	37	26	52	26	37	29	54	22	18	21	22	45	38	57	15	33	22	21.25
NTN4	43	28	10	28	18	9	15	16	30	13	49	30	29	25	30	7	32	5	12	16	58	46	14	16	30	47	14	41	28	43	37	59	10	28	28	75	102	36	69	77	225	27	14	15	17	70	59	23	24.125
ENSG00000204003	42	15	28	13	9	11	17	78	38	13	33	36	6	7	40	35	13	27	39	17	22	80	19	18	22	62	82	72	68	26	77	68	51	61	46	22	32	30	28	49	21	56	61	64	53	9	151	25	27.3333
FGF22	5	13	2	3	0	4	4	7	5	6	9	15	5	1	19	0	6	7	10	7	5	10	9	6	13	13	9	9	9	9	6	8	10	14	13	12	14	17	13	8	13	13	13	6	12	10	10	21	6.58333
ZNF667	34	22	37	13	18	6	10	40	23	35	9	18	7	11	29	18	13	34	16	26	24	33	11	18	14	17	52	12	24	43	42	20	50	32	35	38	12	23	65	42	60	32	56	40	39	24	32	34	21.0417
GZMK	49	253	111	134	140	219	180	115	93	186	128	208	128	139	120	149	387	311	251	187	187	222	91	115	335	485	116	474	341	112	180	152	260	300	214	323	393	189	145	340	116	336	185	257	375	210	182	261	170.958
LCN10	54	16	35	15	11	16	19	100	43	15	45	39	9	16	54	42	20	29	47	23	27	92	26	21	31	69	99	79	79	33	84	78	68	73	53	28	38	32	35	60	24	76	73	78	61	9	178	40	33.9167
PCSK4	8	6	11	5	13	6	0	8	4	10	11	7	14	10	9	8	2	3	8	2	9	15	10	11	23	15	22	8	19	11	13	15	8	11	11	13	22	26	9	5	10	7	13	24	5	12	14	10	7.91667
TENT5C	427	710	324	154	258	255	339	305	352	749	456	364	717	815	236	280	798	264	301	256	251	429	241	496	756	365	645	1072	1076	479	261	719	583	300	455	968	812	1482	1016	598	793	428	281	440	415	881	530	549	407.375
LDB3	12	14	4	2	7	0	8	5	9	3	10	15	3	8	11	3	5	7	2	3	4	8	6	6	15	14	10	5	14	8	12	22	16	6	9	13	18	8	7	18	6	11	23	9	5	7	6	10	6.45833
C19orf18	11	19	33	11	15	7	12	19	29	12	29	23	8	10	21	7	5	18	10	10	20	20	13	14	23	17	21	23	12	28	20	30	38	24	15	25	21	22	34	12	11	33	59	12	42	18	34	16	15.6667
SYN3	18	9	16	16	9	5	3	33	9	11	10	15	2	8	19	29	13	13	17	14	7	40	10	13	17	9	29	20	8	41	22	18	53	46	22	24	14	12	25	25	18	14	27	32	22	25	18	27	14.125
NDRG4	16	8	24	16	10	10	18	10	9	12	21	28	17	12	11	9	3	25	12	15	6	9	6	6	14	26	20	15	25	12	28	21	24	20	11	27	9	27	27	17	14	13	8	35	32	17	27	13	13.0417
MAGED4	47	21	43	26	24	24	47	117	14	28	56	42	16	35	32	41	53	44	40	56	43	99	62	41	74	56	52	77	40	61	65	71	80	76	31	28	37	60	37	379	50	89	71	67	65	73	85	39	43.7917
CD19	361	163	370	118	74	57	118	393	243	157	305	127	83	184	340	223	184	243	225	186	100	414	224	110	234	204	542	511	341	404	382	414	358	322	204	189	256	354	233	313	177	416	373	512	397	79	728	117	208.417
RBM11	21	13	20	5	16	16	15	20	6	21	28	17	13	18	29	12	13	21	3	16	15	19	2	10	11	12	42	23	11	28	35	27	29	7	33	28	14	25	33	20	16	34	35	17	31	29	23	12	15.375
SLC22A17	31	41	53	53	29	17	64	44	20	54	44	46	13	25	39	28	24	25	27	72	25	54	5	26	35	60	54	17	38	36	118	99	47	50	46	47	34	83	66	48	29	36	72	44	84	43	70	53	35.7917
ENSG00000289258	9	9	2	1	2	0	4	3	7	2	3	8	1	9	5	3	3	6	2	3	4	6	5	3	14	8	8	2	7	4	5	17	12	4	8	12	14	7	7	14	3	7	13	8	1	7	3	3	4.16667
VPREB3	3	2	12	7	0	1	11	8	4	7	1	7	1	1	4	5	3	8	5	13	3	7	1	3	7	4	18	15	8	14	11	4	4	10	6	12	7	7	8	6	2	7	13	22	4	3	24	8	4.875
ERCC6L	18	13	14	17	7	11	10	9	11	9	10	18	3	17	7	15	11	9	6	5	14	17	3	3	19	18	8	22	26	18	19	22	40	15	13	27	8	23	8	4	8	7	8	15	47	6	15	38	10.7083
LARGE1	77	54	138	35	13	19	11	53	76	45	117	57	7	41	30	25	27	82	32	45	28	46	59	17	95	55	313	22	126	110	97	32	122	229	63	66	79	107	33	138	27	87	59	17	149	21	76	45	47.25
CD79A	590	240	541	143	94	105	213	615	377	266	377	255	115	306	429	337	303	264	269	302	153	688	345	264	313	297	1006	728	443	563	581	609	522	391	280	304	335	663	376	495	263	569	527	630	465	215	1040	239	316.292
RGS1	155	328	146	147	316	119	163	242	307	272	236	202	229	390	123	108	384	191	217	166	84	114	103	324	350	538	186	371	506	282	195	252	279	198	654	380	477	700	279	224	339	247	159	182	132	594	177	151	211.083
TNFRSF13C	279	194	264	84	35	35	97	325	228	143	215	127	61	171	169	148	122	198	145	183	84	327	185	188	185	198	548	335	233	293	350	444	290	216	170	212	132	336	192	197	137	198	340	342	288	67	408	179	166.958
AQP7	6	11	14	13	7	18	4	7	2	14	13	9	8	3	5	8	7	8	5	9	2	20	13	5	14	25	22	9	16	14	8	20	13	11	21	12	7	21	15	5	7	18	26	4	20	8	9	15	8.79167
VWA3A	8	3	8	5	1	7	6	14	4	5	5	8	4	7	12	4	6	11	12	9	4	7	1	11	8	15	8	7	9	5	10	16	13	10	16	9	16	11	16	9	6	9	17	5	5	8	13	10	6.75
LARGE2	32	18	39	12	6	10	14	71	29	8	35	22	7	28	18	15	19	38	29	39	19	60	13	15	36	34	66	36	42	45	57	45	28	44	20	25	19	43	19	42	15	38	55	54	69	12	95	27	24.8333
PRKG2	15	38	2	15	32	5	3	50	27	16	18	6	17	22	10	1	20	8	0	32	30	28	19	14	41	32	21	16	33	22	27	16	65	33	22	43	35	48	26	50	46	13	7	8	51	37	44	50	17.8333
CCDC187	5	3	6	2	2	2	5	11	4	2	10	2	4	12	5	5	4	3	0	12	1	4	13	2	6	2	31	21	5	13	16	15	19	5	7	6	1	11	3	4	6	12	1	19	15	0	38	3	4.95833
FCRLA	104	34	148	52	31	19	65	208	90	57	136	76	22	58	110	108	100	75	98	125	53	257	101	43	73	103	313	153	235	134	185	145	176	141	71	84	81	117	104	145	108	162	193	165	125	58	255	63	90.4167
GSTM3	75	79	114	80	21	103	70	62	38	92	137	103	58	129	58	68	70	147	68	72	61	67	60	7	103	86	74	152	129	82	81	162	139	111	136	60	45	142	204	72	80	17	217	93	202	88	185	142	76.625
GOLGA6L7	3	1	5	3	2	12	1	2	0	2	13	2	2	2	14	7	1	5	2	10	0	8	7	4	2	10	13	0	19	14	22	10	11	5	8	6	9	13	30	7	4	12	9	3	3	2	11	2	4.5
TIMD4	8	9	14	11	4	16	5	16	2	13	14	20	3	13	10	10	21	10	18	8	25	5	29	7	16	4	19	6	27	5	31	11	22	26	16	16	13	22	19	13	24	16	29	32	28	30	13	25	12.125
FBLN5	28	43	37	48	74	83	58	43	96	105	123	48	29	85	47	130	51	191	51	153	112	65	66	46	124	142	96	171	73	97	119	62	99	146	168	81	45	95	82	63	96	220	146	38	284	47	77	142	75.5
MAGED4B	77	70	81	85	34	53	70	232	19	77	112	81	31	63	118	94	70	94	100	102	66	230	94	65	109	115	92	89	81	136	104	147	129	191	41	64	98	118	108	804	111	194	128	149	76	116	180	93	88.25
SCN4A	8	1	12	6	1	2	7	6	1	4	8	3	1	3	2	6	2	6	5	12	4	7	14	4	1	8	14	8	8	7	11	7	7	8	7	5	4	8	11	10	7	3	15	9	13	7	31	8	5.20833
CA6	72	46	162	83	102	58	38	112	49	59	52	90	27	40	31	31	41	101	21	32	67	80	63	25	34	37	151	52	43	38	161	124	76	53	106	85	68	106	204	84	104	90	248	70	45	110	122	67	61.75
CACHD1	11	1	6	0	10	2	0	10	4	3	7	15	2	8	7	0	7	4	1	4	16	22	2	9	4	6	12	7	5	6	14	45	25	2	2	20	5	27	18	2	26	10	3	13	8	23	12	17	6.29167
CORO2B	42	9	53	8	2	3	7	46	9	14	13	8	2	26	15	21	25	28	9	18	15	66	40	0	21	19	92	38	34	48	63	40	38	34	18	16	17	44	18	55	29	34	15	51	46	9	124	10	19.9583
GAGE10	3	0	0	9	2	2	0	1	1	3	5	5	0	0	2	0	1	5	3	0	0	0	4	1	4	2	4	4	2	2	4	6	9	5	3	5	5	6	7	4	3	7	0	8	0	6	4	2	1.95833
FCRL2	415	142	366	92	48	62	118	438	180	166	368	176	65	178	275	243	137	179	215	253	136	483	296	130	301	202	746	367	406	305	412	357	432	341	245	200	186	320	188	318	202	320	505	410	315	103	625	153	215.042
BEST4	5	12	11	3	5	7	4	12	7	7	11	2	1	4	8	2	3	11	5	17	3	7	3	8	6	11	7	15	13	15	7	10	6	12	14	6	15	9	13	10	6	15	12	6	6	9	7	10	6.58333
ROBO1	39	4	11	7	17	18	7	19	16	12	36	13	7	17	0	21	7	12	5	21	13	18	7	11	21	6	38	45	10	7	24	25	54	8	3	51	8	47	20	30	24	12	20	10	28	30	33	23	14.0833
FLT4	49	118	66	59	86	30	153	53	49	69	61	134	59	23	124	28	158	143	49	79	145	72	37	56	60	97	46	190	156	69	54	91	90	109	50	227	232	145	100	129	53	80	80	171	229	133	101	102	79.1667
SLC13A5	7	12	21	2	3	0	3	16	3	10	13	11	6	9	6	2	17	6	7	9	5	13	2	15	15	9	20	19	6	25	23	20	10	6	16	10	8	23	14	6	9	13	14	11	3	14	19	10	8.25
SPTBN4	6	9	36	13	5	9	4	6	8	6	7	17	13	2	8	8	0	3	7	7	10	15	1	4	7	14	14	5	8	6	11	18	8	43	12	20	31	6	11	23	22	10	16	18	4	9	12	17	8.5
KRT2	2	6	5	2	3	2	7	7	5	1	8	7	2	3	1	8	4	1	4	3	6	5	3	14	12	5	6	17	5	4	5	10	1	6	9	5	3	11	5	2	23	6	9	20	2	10	9	5	4.54167
VXN	0	4	10	4	5	18	1	10	8	14	11	11	15	11	10	3	7	3	9	9	8	8	3	3	13	14	20	9	20	8	5	12	14	8	8	15	8	5	17	24	9	14	1	20	18	18	9	6	7.70833
HRK	37	10	51	14	2	7	17	45	3	12	20	20	21	23	20	12	20	19	28	24	28	38	51	15	28	20	50	43	85	28	42	36	63	19	33	22	17	50	14	15	22	33	33	34	47	9	81	19	22.375
COL5A3	20	346	87	35	30	28	19	324	161	133	327	483	105	376	177	178	31	113	284	345	138	179	13	215	173	316	218	108	417	264	151	557	240	178	350	714	291	44	326	993	435	469	172	257	447	25	373	177	172.792
KCNH8	71	35	56	23	5	6	20	131	16	18	31	25	7	28	39	38	44	38	15	35	19	79	39	22	24	27	148	46	42	46	73	49	108	51	49	45	38	68	56	45	21	42	56	79	79	14	101	27	35
HYKK	12	9	11	8	4	3	5	11	6	8	23	10	7	2	9	5	2	17	5	14	9	15	17	5	3	19	6	20	19	12	17	17	11	11	19	13	4	14	21	7	9	23	11	7	16	11	23	11	9.04167
C22orf15	5	8	6	8	5	1	8	3	4	10	13	5	1	2	5	5	5	12	4	4	7	9	1	1	4	4	6	10	6	5	4	9	9	5	12	17	9	7	5	10	8	7	10	8	17	12	8	7	5.5
SHANK1	14	2	14	11	4	3	9	1	3	22	16	29	7	6	2	9	9	6	9	6	14	32	7	3	9	13	17	7	6	11	12	31	39	5	2	3	5	34	23	20	27	15	17	25	8	31	35	12	9.91667
MGP	4	10	3	2	9	2	4	4	5	3	11	3	3	11	1	7	3	2	3	8	7	4	6	10	11	8	7	8	4	13	2	14	2	8	2	17	10	8	8	7	6	4	3	3	16	19	10	11	5.20833
PEG10	154	80	27	20	19	20	30	90	36	57	69	41	30	70	67	95	61	85	54	38	55	131	132	96	36	71	246	143	144	123	61	203	129	50	64	76	30	144	39	25	56	83	77	170	109	104	91	63	64.875
SSC5D	6	7	3	3	2	1	9	6	3	5	8	5	6	7	13	5	12	8	3	6	12	8	1	0	10	5	12	7	10	13	12	3	8	12	3	5	5	7	10	8	9	16	15	7	1	12	11	9	5.79167
FBXO15	2	2	5	4	1	0	7	4	6	15	2	2	2	4	5	1	1	4	3	3	4	8	1	5	5	8	0	3	10	3	7	5	11	5	9	4	2	8	8	5	5	5	10	2	12	9	9	4	3.79167
NOG	66	22	205	117	90	108	56	97	34	90	84	79	17	14	43	97	26	91	36	122	93	159	88	21	27	48	135	59	93	103	150	181	107	62	47	145	58	211	148	70	126	231	220	40	97	68	314	129	77.2917
MMRN2	9	4	6	7	1	6	5	3	11	1	13	5	0	8	10	6	3	6	3	9	9	5	0	11	7	4	5	10	9	14	4	19	4	8	9	11	13	10	11	7	7	6	13	6	7	2	14	12	5.875
RPSA2	137	140	155	439	788	146	136	154	1291	780	163	194	798	758	823	115	124	156	798	126	155	192	618	131	1091	233	1123	1109	2428	151	214	202	157	215	1056	640	764	988	163	841	798	1126	215	1281	712	208	225	672	388.208
PIP5KL1	5	11	3	9	7	2	4	2	0	5	11	5	1	6	5	2	2	3	3	5	1	4	1	16	6	2	7	7	11	7	10	11	9	5	6	10	12	10	11	7	10	0	14	6	4	3	5	7	4.70833
BFSP2	3	1	1	6	5	13	5	4	12	6	2	2	2	3	8	7	5	6	7	4	4	13	9	5	7	10	12	11	7	13	6	9	4	5	26	5	5	7	4	7	3	11	18	9	2	4	12	7	5.54167
ESPNL	3	0	2	0	3	1	0	0	3	4	10	3	2	4	0	6	1	0	1	6	0	0	2	0	3	6	1	6	2	3	5	5	5	3	2	3	2	7	1	6	0	10	3	5	6	2	6	5	2.125
ZDHHC11B	775	1360	292	248	452	386	1142	1458	378	1007	1318	425	1229	1105	2182	494	1358	1038	577	639	1094	648	373	1746	1220	2398	623	1395	912	1134	644	749	1874	1681	5060	789	1055	540	950	1128	1242	2034	2643	988	832	1002	770	573	905.167
CTH	1	3	6	4	3	2	3	2	1	0	0	0	6	1	1	3	4	1	2	5	1	2	1	1	10	3	2	5	7	4	1	4	4	4	0	3	6	3	3	5	6	7	1	0	3	4	5	2	2.20833
TRIM49D2	0	0	5	0	1	13	1	1	11	3	0	0	0	0	3	0	5	7	4	2	2	2	6	2	2	1	1	5	4	0	7	8	7	8	2	14	10	1	8	5	31	11	3	0	3	10	0	6	2.83333
OR1K1	1	0	12	3	1	5	2	2	2	0	3	3	2	0	0	5	1	1	0	1	0	7	5	0	3	3	7	1	5	6	3	3	4	1	1	6	6	2	3	0	11	4	6	2	8	3	8	8	2.33333
BCL2L14	2	8	10	5	2	2	1	3	1	8	6	10	2	0	2	8	7	1	5	13	4	3	0	0	6	4	10	3	10	4	2	6	6	11	15	3	1	19	4	1	7	9	15	5	21	4	4	5	4.29167
PPIAL4C	9	8	16	3	16	21	15	1	17	1	8	15	11	13	5	4	4	4	6	8	6	1	3	2	21	14	21	28	7	5	7	14	8	21	7	6	1	8	10	10	8	27	21	11	9	6	18	17	8.20833
DNMT3L	16	13	21	9	2	0	7	36	15	13	7	5	0	13	7	11	2	3	10	14	6	20	23	2	21	4	32	24	18	18	32	16	19	19	16	9	9	16	14	13	6	9	21	15	15	4	47	9	10.625
NEBL	2	5	1	0	6	1	1	9	5	6	8	8	1	3	0	0	1	8	6	3	0	0	8	6	15	0	5	9	0	5	9	14	3	6	4	10	9	10	13	2	5	14	8	6	7	3	0	3	3.66667
FOXJ1	3	3	9	2	3	0	3	3	1	2	1	5	2	0	1	5	2	7	1	1	5	7	4	6	2	9	15	9	2	7	3	3	0	4	5	3	3	13	8	3	8	3	6	3	1	4	3	8	3.16667
TRPM5	2	3	1	11	4	2	3	6	4	1	6	5	0	3	3	2	4	0	2	5	3	3	0	4	1	5	5	5	5	4	21	5	6	1	2	6	5	11	6	2	2	2	6	2	4	2	12	7	3.20833
WNT16	31	10	19	5	4	7	15	23	15	2	28	15	6	11	18	9	7	4	26	17	9	45	21	6	3	12	47	24	27	19	24	27	30	28	12	9	12	24	16	22	6	18	34	29	30	19	56	3	14.7083
C20orf144	2	5	2	1	6	2	5	2	1	2	1	2	2	2	0	1	0	7	2	3	2	5	3	3	3	2	4	3	5	1	6	7	6	2	3	8	6	6	7	2	2	6	3	3	0	2	4	6	2.54167
GDF7	34	11	72	45	13	0	36	57	13	9	35	16	13	14	24	63	31	17	80	31	29	69	24	71	41	25	34	77	17	78	60	58	64	48	24	22	23	97	26	30	7	26	75	83	145	85	35	43	33.625
LYPD6B	3	5	0	0	3	2	3	1	6	5	7	8	0	0	1	0	1	0	4	0	2	0	0	1	2	6	3	8	6	0	8	4	11	4	7	1	1	1	3	1	12	11	2	1	5	0	0	8	2.16667
GPR179	5	7	3	6	15	4	3	3	0	6	0	3	3	0	9	7	3	3	4	4	1	0	2	6	6	3	8	2	6	8	5	6	9	1	5	12	3	8	4	5	9	5	10	2	4	11	5	13	4.04167
DCT	3	2	5	3	5	1	6	6	0	7	2	5	4	3	2	2	0	7	1	2	1	2	7	5	5	5	4	2	2	1	2	2	4	3	5	5	7	5	4	10	4	6	6	3	4	32	5	6	3.375
MMP11	6	3	29	1	2	4	9	4	13	2	9	6	0	9	10	4	6	8	6	4	6	19	7	6	4	4	13	7	11	9	3	13	11	14	11	11	7	10	12	13	4	6	28	14	8	3	44	5	7.20833
FCRL5	391	262	798	258	51	38	124	397	131	437	820	449	99	282	258	255	147	226	151	491	87	1206	309	166	407	365	1411	182	539	157	515	251	1650	326	225	463	196	433	409	255	304	166	753	1284	467	54	1166	327	326.375
SPMIP8	5	3	2	3	10	0	18	10	3	0	6	4	4	12	7	14	7	1	8	0	12	3	12	4	14	14	9	5	6	4	13	8	12	11	3	13	19	4	7	2	9	9	8	7	6	14	16	10	6.16667
TMEM178A	19	4	10	4	0	7	5	7	4	8	6	5	9	5	0	2	1	0	4	8	8	6	2	6	2	2	11	1	1	15	6	13	8	9	7	8	15	7	6	6	14	6	7	9	11	5	20	9	5.41667
GATA6	3	13	4	4	1	4	2	0	0	6	1	0	4	0	0	0	3	2	3	6	4	3	0	3	10	1	8	2	5	7	0	4	4	8	1	1	7	5	3	1	6	14	1	10	9	9	0	2	2.75
LMAN1L	12	7	9	5	3	1	6	5	0	0	0	4	6	10	11	6	5	1	2	4	1	8	1	1	7	9	7	2	17	8	9	3	7	6	8	9	1	2	18	6	3	8	10	5	9	3	11	1	4.5
LCN8	41	0	0	0	0	1	27	5	1	1	5	1	0	1	1	1	0	3	4	2	1	79	22	0	84	1	6	102	3	2	2	2	7	39	1	0	0	1	33	1	22	4	123	1	59	11	4	22	8.16667
XKRX	11	0	5	1	3	1	6	2	2	3	8	7	2	4	8	4	2	6	0	11	5	16	9	1	11	3	10	5	12	1	18	5	20	8	3	5	3	8	6	5	4	4	3	17	7	10	6	4	4.875
PRB3	0	5	6	1	3	3	0	6	2	3	2	4	0	2	0	1	1	4	0	3	4	4	0	6	16	3	2	1	5	2	4	2	4	1	1	3	5	5	5	0	4	7	7	4	3	10	2	2	2.5
VWDE	4	7	0	22	7	5	10	33	6	8	21	5	5	19	6	10	12	11	0	25	41	11	1	16	48	16	38	12	15	56	24	5	15	5	11	4	6	34	5	8	33	23	46	13	7	16	3	9	11.875
[truncated: 8 more columns]
